# Supplementary material for: A study of high-speed train delays and relevant propagation influence characteristics
Source: PLoS One. 2025 Feb 11;20(2):e0314293. doi: 10.1371/journal.pone.0314293 (PMC11813131; doi:10.1371/journal.pone.0314293)
Supplement: S1 File — (XLSX) [file pone.0314293.s001.xlsx]

## Sheet: Section events (Type 4)
Average service frequency (trains/h)	Primary delay (minute)	Operation redundancy time	Headway redundancy time	Position number	Theoretical maximum cumulative delay	Number of affected train (including the first affected train)	Emergency measure	Additional time (minutes)	Time of subsequent speed limit loss	Dispatch section (line)	Occurrence time	Occurrence time decomposition			Natural time	Accident cause	Accident location (station/section)	Disposal time (min) excluding additional start & stop time and deceleration losses	Propagation direction (one-way/two-way)	Number of passing trains throughout the day	Proportion of trains in the 2-hour time period	Average service frequency (trains/h)	Cluster
10.9797	9.99	1.14408	0.46465	3	32.6309	6	区间临停	2.99		京沪高铁线	11:12:00	11	12	0	11.2	车载设备故障	宿州东站-蚌埠南站	7	单向	158	0.138983	10.9797	4			9.99	32.6309
10.7119	4.46	1.15003	0.601266	1	7.1687	1	区间临停	2.46		京沪高铁线	19:09:00	19	9	0	19.15	车载设备故障	蚌埠南站-定远站	2	单向	160	0.133898	10.7119	4			4.46	7.1687
8.7913	16.46	1.09662	1.82493	4	69.5089	4	区间临停	2.46		京沪高铁线	13:13:00	13	13	0	13.2167	车载设备故障	定远站-滁州站	14	单向	133	0.1322	8.7913	4			16.46	69.5089
10.4441	12.46	1.05632	0.744888	4	50.9919	1	区间临停	2.46		京沪高铁线	13:35:00	13	35	0	13.5833	车载设备故障	宿州东站-蚌埠南站	10	单向	158	0.132203	10.4441	4			12.46	50.9919
9.90847	10.99	1.07945	1.05542	3	36.4279	1	区间临停	2.99		京沪高铁线	09:14:00	9	14	0	9.23333	车载设备故障	宿州东-蚌埠南站	8	单向	158	0.125424	9.90847	4			10.99	36.4279
10.7119	13.99	1.01948	0.601266	5	68.0465	10	上道抢修+车站临停	2.99		京沪高铁线	16:56:00	16	56	0	16.9333	区间设备故障	定远站-蚌埠南站	11	单向	160	0.133898	10.7119	4			13.99	68.0465
6.02542	5.31	1.07504	3.49	0	1.82	1	区间临停+限速（250）	2.31		京沪高铁线	20:40:00	20	40	0	20.6667	车载设备故障	蚌埠南站-宿州东站	3	单向	158	0.0762712	6.02542	4			5.31	1.82
10.1695	13.44	1.05505	0.9	4	55.7495	1	区间临停	2.44		京沪高铁线	14:57:00	14	57	0	14.95	异物入侵	蚌埠南站-定远站	11	单向	160	0.127119	10.1695	4			13.44	55.7495
10.7119	8	1.14756	0.601266	2	19.9561	1	车站临停	0		京沪高铁线	17:16:00	17	16	0	17.2667	车载设备故障	定远站-蚌埠南站	8	单向	160	0.133898	10.7119	4			8	19.9561
8.51695	1	1.07769	2.04478	0	1	1	车站超停	0		京沪高铁线	15:04:00	15	4	0	15.0667	车载设备故障	扬州线路所-南京南京沪场	1	单向	134	0.127119	8.51695	4			1	1
10.578	13.46	1.16792	0.672168	4	54.9487	6	区间临停	2.46		京沪高铁线	19:40:00	19	40	0	19.6667	车载设备故障	宿州东站-徐州东站	11	单向	158	0.133898	10.578	4			13.46	54.9487
9.24237	13.61	1.09818	1.49184	3	46.3591	6	区间临停	2.76	2.85	京沪高铁线	11:24:00	11	24	0	11.4	车载设备故障	滁州站-定远站	8	单向	133	0.138983	9.24237	4			13.61	46.3591
8.79153	11	1.1273	1.82475	2	27.7933	4	限速（限速80维持运行）	0		京沪高铁线	13:30:00	13	30	0	13.5	异物入侵	滁州站-定远站	11	单向	133	0.132203	8.79153	4			11	27.7933
10.5763	13.16	1.02622	0.673077	4	54.8647	6	区间临停+限速（4km限速80）	2.31	3.85	京沪高铁线	12:47:00	12	47	0	12.7833	车载设备故障	定远站-蚌埠南站	7	单向	160	0.132203	10.5763	4			13.16	54.8647
8.97119	10.46	1.19828	1.68808	2	26.0971	2	区间临停	2.46		京沪高铁线	18:37:00	18	37	0	18.6167	车载设备故障	南京南京沪场-扬州线路所	8	单向	134	0.133898	8.97119	4			10.46	26.0971
10.7119	9.76	1.17846	0.601266	3	31.368	1	区间临停	2.76		京沪高铁线	17:37:00	17	37	0	17.6167	车载设备故障	蚌埠南站-定远站	7	单向	160	0.133898	10.7119	4			9.76	31.368
10.0424	14.99	1.1959	0.974684	4	62.0163	1	区间临停	2.99		京沪高铁线	15:15:00	15	15	0	15.25	车载设备故障	蚌埠南站-宿州东站	12	单向	158	0.127119	10.0424	4			14.99	62.0163
10.4441	6.07333	1.12958	0.744888	2	14.0864	1	区间临停+限速（200km/h限速运行6min）	3.07333		京沪高铁线	12:24:00	12	24	0	12.4	车载设备故障	宿州东站-蚌埠南站	3	单向	158	0.132203	10.4441	4			6.07333	14.0864
8.34068	5.46	1.001	2.19366	1	7.72534	1	区间临停	2.46		京沪高铁线	08:43:00	8	43	0	8.71667	车载设备故障	定远站-滁州站	3	单向	133	0.125424	8.34068	4			5.46	7.72534
10.578	11.31	1.13225	0.672168	4	44.5553	21	大风禁行（20km禁行）+区间临停+限速（20km限速40）	2.31		京沪高铁线	18:35:00	18	35	0	18.5833	环境影响	滁州站-蚌埠南站	9	双向	158	0.133898	10.578	4			11.31	44.5553
6.10169	13.16	1.0739	3.49	2	32.7683	7	区间临停+限速（4km限速80）	2.31	3.85	京沪高铁线	20:39:00	20	39	0	20.65	车载设备故障	定远站-蚌埠南站	7	单向	160	0.0762712	6.10169	4			13.16	32.7683
10.4441	16.76	1.05598	0.744888	5	83.9754	11	区间临停+限速（4km限速80）	2.76		京沪高铁线	12:21:00	12	21	0	12.35	车载设备故障	徐州东站-宿州东站	14	单向	158	0.132203	10.4441	4			16.76	83.9754
10.4441	10.61	1.17513	0.744888	3	34.6444	3	区间临停+限速（4km限速80）	2.76	3.85	京沪高铁线	12:21:00	12	21	0	12.35	车载设备故障	徐州东站-宿州东站	4	单向	158	0.132203	10.4441	4			10.61	34.6444
10.0424	8.44	1.09677	0.974684	2	21.055	8	区间临停	2.44		京沪高铁线	15:40:00	15	40	0	15.6667	车载设备故障	宿州东站-蚌埠南站	6	单向	158	0.127119	10.0424	4			8.44	21.055
10.7119	3.85	1.04322	0.601266	1	6.05551	2	限速（4km限速80）	3.85		京沪高铁线	18:03:00	18	3	0	18.05	区间设备故障	蚌埠南站-定远站	0	双向	160	0.133898	10.7119	4			3.85	6.05551
8.90424	16.84	1.15902	1.73836	4	70.8714	4	区间临停+限速（4km限速80）	2.99	3.85	京沪高铁线	17:05:00	17	5	0	17.0833	车载设备故障	滁州站-定远站	10	单向	133	0.133898	8.90424	4			16.84	70.8714
6.02542	9.31	1.03623	3.49	1	14.0938	9	区间临停	2.31		京沪高铁线	21:12:00	21	12	0	21.2	车载设备故障	宿州东站-徐州东站	7	单向	158	0.0762712	6.02542	4			9.31	14.0938
6.10169	12.16	1.1912	3.49	2	29.4164	10	区间临停+限速（4km限速80）	2.31	3.85	京沪高铁线	20:39:00	20	39	0	20.65	车载设备故障	定远站-蚌埠南站	6	单向	160	0.0762712	6.10169	4			12.16	29.4164
10.7119	14.18	1.12448	0.601266	5	67.6115	7	区间临停+限速（4km限速160）	2.76	1.42	京沪高铁线	17:52:00	17	52	0	17.8667	异物入侵	定远站-蚌埠南站	10	单向	160	0.133898	10.7119	4			14.18	67.6115
8.45339	6	1.12324	2.09774	1	8.77902	1	限速（200km/h运行4min）	0		京沪高铁线	14:52:00	14	52	0	14.8667	车载设备故障	定远站-滁州站	6	单向	133	0.127119	8.45339	4			6	8.77902
5.81609	4	1.15409	3.49	0	4	1	限速（310km运行38min）	4		京沪高铁线	08:28:00	8	28	0	8.46667	车载设备故障	无锡东站-常州北站	0	单向	132	0.0881226	5.81609	4			4	4
8.34483	3.44	1.17722	2.19008	0	1.24992	1	区间临停	2.44		京沪高铁线	14:05:00	14	5	0	14.0833	车载设备故障	苏州北站-无锡东站	1	单向	132	0.126437	8.34483	4			3.44	1.24992
8.72414	6.31	1.17775	1.87747	1	9.56478	1	区间临停	2.31		京沪高铁线	12:41:00	12	41	0	12.6833	车载设备故障	镇江南站-丹阳北站	4	单向	132	0.132184	8.72414	4			6.31	9.56478
8.66284	6.76	1.02377	1.92614	1	10.5701	1	区间临停	2.76		京沪高铁线	17:30:00	17	30	0	17.5	车载设备故障	昆山南京沪场-苏州北站	4	单向	133	0.130268	8.66284	4			6.76	10.5701
7.83908	13	1.00223	2.65396	2	33.3393	2	区间临停+限速（4km限速80）	2.31	1.69	京沪高铁线	20:29:00	20	29	0	20.4833	车载设备故障	镇江南站-丹阳北站	9	单向	132	0.118774	7.83908	4			13	33.3393
8.28161	5.44	1.17057	2.24497	1	7.46447	1	区间临停	2.44		京沪高铁线	15:11:00	15	11	0	15.1833	车载设备故障	秦淮河线路所-镇江南站	3	单向	131	0.126437	8.28161	4			5.44	7.46447
8.15326	12.16	1.04525	2.35902	2	30.9852	5	区间临停+限速（4km限速80）	2.31	3.85	京沪高铁线	11:44:00	11	44	0	11.7333	异物入侵	黄渡线路所-虹桥高速场	6	单向	133	0.122605	8.15326	4			12.16	30.9852
8.5977	11.76	1.15984	1.97861	2	29.8219	1	区间临停	2.76		京沪高铁线	17:21:00	17	21	0	17.35	车载设备故障	无锡东站-常州北站	9	单向	132	0.130268	8.5977	4			11.76	29.8219
8.28161	4	1.06445	2.24497	0	1.75503	1	限速（区间运缓，4km限速80）	0		京沪高铁线	14:32:00	14	32	0	14.5333	异物入侵	镇江南站-秦淮河线路所	4	单向	131	0.126437	8.28161	4			4	1.75503
8.79023	7.76	1.00572	1.82576	2	18.4371	1	区间临停	2.76		京沪高铁线	12:13:00	12	13	0	12.2167	车载设备故障	黄渡线路所-昆山南京沪场	5	单向	133	0.132184	8.79023	4			7.76	18.4371
8.66284	9.99	1.00586	1.92614	2	25.0263	2	区间临停	2.99		京沪高铁线	16:15:00	16	15	0	16.25	车载设备故障	上海虹桥高速场-黄渡线路所	7	单向	133	0.130268	8.66284	4			9.99	25.0263
9.48276	16.76	1.11348	1.32727	4	71.3379	3	区间临停	2.76		京沪高铁线	18:05:00	18	5	0	18.0833	车载设备故障	无锡东站-常州北站	14	单向	132	0.143678	9.48276	4			16.76	71.3379
8.09195	5	1.14759	2.41477	1	6.43764	1	车站超停	0		京沪高铁线	11:23:00	11	23	0	11.3833	车载设备故障	丹阳北站-镇江南站	5	单向	132	0.122605	8.09195	4			5	6.43764
8.5977	10.8743	1.11901	1.97861	2	27.2872	3	区间临停+限速（1km限速80）	2.76	2.11429	京沪高铁线	16:16:00	16	16	0	16.2667	区间设备故障	常州北站-丹阳北站	6	双向	132	0.130268	8.5977	4			10.8743	27.2872
8.72414	3.31	1.10967	1.87747	0	1.43253	1	区间临停	2.31		京沪高铁线	13:48:00	13	48	0	13.8	车载设备故障	常州北站-无锡东站	1	单向	132	0.132184	8.72414	4			3.31	1.43253
7.83908	16.31	1.0986	2.65396	3	55.9944	8	区间临停	2.31		京沪高铁线	20:50:00	20	50	0	20.8333	车载设备故障	常州北站-无锡东站	14	单向	132	0.118774	7.83908	4			16.31	55.9944
8.34483	8.31	1.1151	2.19008	1	13.3148	5	区间临停	2.31		京沪高铁线	15:05:00	15	5	0	15.0833	车载设备故障	无锡东站-常州北站	6	单向	132	0.126437	8.34483	4			8.31	13.3148
8.09195	10.77	1.06108	2.41477	2	26.712	2	区间临停+限速（4km限速80）	2.31	3.46	京沪高铁线	11:55:00	11	55	0	11.9167	车载设备故障	常州北站-无锡东站	5	单向	132	0.122605	8.09195	4			10.77	26.712
8.08	2	1.06614	2.42574	0	2	1	车站超停	0		宁杭高铁线	11:59:00	11	59	0	11.9833	车载设备故障	宜兴站-长兴站	2	单向	101	0.16	8.08	4			2	2
8.24	15.99	1.15034	2.28155	3	54.7764	1	区间临停	2.99		宁杭高铁线	11:40:00	11	40	0	11.6667	异物入侵	湖州高速场-德清站	13	单向	103	0.16	8.24	4			15.99	54.7764
7.07	9	1.0433	3.48656	1	13.4701	1	区间临停	0		宁杭高铁线	13:59:00	13	59	0	13.9833	车载设备故障	溧阳站-瓦屋山站	9	单向	101	0.14	7.07	4			9	13.4701
8.24	3.99	1.04948	2.28155	0	1.70845	1	区间临停	2.99		宁杭高铁线	11:34:00	11	34	0	11.5667	区间设备故障	湖州高速场-德清站	1	单向	103	0.16	8.24	4			3.99	1.70845
6.06	11.16	1.00268	3.49	2	26.982	3	区间临停+限速（4km限速80）	2.31	3.85	宁杭高铁线	18:46:00	18	46	0	18.7667	车载设备故障	溧阳站-瓦屋山站	5	单向	101	0.12	6.06	4			11.16	26.982
8.08	7.31	1.15262	2.42574	1	11.0416	2	区间临停	2.31		宁杭高铁线	08:17:00	8	17	0	8.28333	车载设备故障	湖州高速场-长兴站	5	单向	101	0.16	8.08	4			7.31	11.0416
8.16	12.99	1.18073	2.35294	2	33.0749	3	区间临停	2.99		宁杭高铁线	08:25:00	8	25	0	8.41667	车站设备故障	江宁站-南京南线路所	10	单向	102	0.16	8.16	4			12.99	33.0749
8.24	15.85	1.08048	2.28155	3	54.6356	11	限速（4km限速80）+区间临停	3.85		宁杭高铁线	11:33:00	11	33	0	11.55	区间设备故障	湖州高速场-德清站	12	双向	103	0.16	8.24	4			15.85	54.6356
8.24	4.99	1.19878	2.28155	1	6.49967	1	区间临停	2.99		宁杭高铁线	11:33:00	11	33	0	11.55	区间设备故障	德清站-湖州站	2	单向	103	0.16	8.24	4			4.99	6.49967
8.24	7.44	1.15257	2.28155	1	11.4459	2	区间临停	2.44		宁杭高铁线	09:04:00	9	4	0	9.06667	区间设备故障	德清站-湖州高速场	5	双向	103	0.16	8.24	4			7.44	11.4459
8.24	10.56	1.03519	2.28155	2	26.2929	3	区间临停	2.56		宁杭高铁线	09:03:00	9	3	0	9.05	区间设备故障	德清站-湖州高速场	8	单向	103	0.16	8.24	4			10.56	26.2929
8.24	10.56	1.08712	2.28155	2	26.1371	2	区间临停	2.56		宁杭高铁线	09:03:00	9	3	0	9.05	区间设备故障	湖州高速场-德清站	8	单向	103	0.16	8.24	4			10.56	26.1371
8.08	14.01	1.1537	2.42574	3	46.6921	4	区间临停	2.01		宁杭高铁线	10:35:00	10	35	0	10.5833	车载设备故障	瓦屋山站-溧阳站	12	单向	101	0.16	8.08	4			14.01	46.6921
8.7605	6.89	0.557206	1.84892	2	17.1495	1	区间临停	1.89		沪宁高铁虹桥联络线	16:02:00	16	2	0	16.0333	车载设备故障	虹桥北线路所-安亭北线路所	5	单向	139	0.12605	8.7605	4			6.89	17.1495
7.7521	14.56	0.68493	2.73984	3	51.3906	1	区间临停	2.56		沪宁城际线	12:03:00	12	3	0	12.05	异物入侵	丹阳城际场-常州城际场	12	单向	123	0.12605	7.7521	4			14.56	51.3906
7.98109	14.89	0.937184	2.51777	3	51.4191	3	区间临停+限速（CTCS2，上限250km/h）	1.89		沪宁城际线	11:25:00	11	25	0	11.4167	异物入侵	苏州新区站-无锡新区站	13	单向	131	0.121849	7.98109	4			14.89	51.4191
8.06723	14.44	0.996569	2.4375	3	49.3431	1	区间临停	2.44		沪宁城际线	16:29:00	16	29	0	16.4833	车载设备故障	戚墅堰城际场-惠山站	12	单向	128	0.12605	8.06723	4			14.44	49.3431
8.63445	8.44	0.597716	1.94891	2	21.5779	1	区间临停	2.44		沪宁城际线	17:33:00	17	33	0	17.55	区间设备故障	苏州园区站-阳澄湖站	6	单向	137	0.12605	8.63445	4			8.44	21.5779
8.46849	6.89	0.576364	2.08509	1	11.1185	1	区间临停	1.89		沪宁高铁虹桥联络线	10:33:00	10	33	0	10.55	车载设备故障	虹桥北线路所-安亭北线路所	5	单向	139	0.121849	8.46849	4			6.89	11.1185
8.60504	10.89	0.957435	1.97266	2	27.825	1	区间临停	1.89		沪宁城际线	15:34:00	15	34	0	15.5667	异物入侵	戚墅堰城际场-惠山站	9	单向	128	0.134454	8.60504	4			10.89	27.825
8.7605	3.89	0.95801	1.84892	1	4.97307	4	区间临停	1.89		沪宁高铁线	08:24:00	8	24	0	8.4	车站设备故障	虹桥北线路所-安亭北线路所	2	单向	139	0.12605	8.7605	4			3.89	4.97307
7.55462	11.89	0.900539	2.94216	2	30.0262	4	区间临停+限速（4km限速160）	1.89		沪宁城际线	11:33:00	11	33	0	11.55	异物入侵	宝华山站-仙林站	10	单向	124	0.121849	7.55462	4			11.89	30.0262
8.26891	11.63	0.774562	2.2561	2	30.3102	2	区间临停+限速（4km限速80）	2.44	3.19	沪宁城际线	15:39:00	15	39	0	15.65	车载设备故障	宝华山站-镇江城际场	6	单向	123	0.134454	8.26891	4			11.63	30.3102
8.26891	16.32	0.962328	2.2561	3	57.2499	3	区间临停+限速（4km限速160）	2.44	0.88	沪宁高铁线	15:12:00	15	12	0	15.2	异物入侵	宝华山-镇江城际场	13	单向	123	0.134454	8.26891	4			16.32	57.2499
7.98109	9.44	0.58683	2.51777	2	24.0417	1	区间临停	2.44		沪宁城际线	11:30:00	11	30	0	11.5	异物入侵	无锡新区-无锡城际场	7	单向	131	0.121849	7.98109	4			9.44	24.0417
8.26891	15.44	0.874242	2.2561	3	54.2585	4	区间临停	2.44		沪宁城际线	15:13:00	15	13	0	15.2167	车载设备故障	丹阳城际场-丹徒站	13	单向	123	0.134454	8.26891	4			15.44	54.2585
8.63445	11.56	0.610524	1.94891	3	40.628	2	区间临停+（4km限速160）	2.56		沪宁城际线	12:55:00	12	55	0	12.9167	异物入侵	阳澄湖站-昆山南城际场	9	单向	137	0.12605	8.63445	4			11.56	40.628
7.7521	8.69	0.806655	2.73984	1	13.8335	2	区间临停+限速（4km限速80）	2.44	3.25	沪宁城际线	17:52:00	17	52	0	17.8667	车载设备故障	常州城际场至-丹阳城际场	3	单向	123	0.12605	7.7521	4			8.69	13.8335
8.2563	12.44	0.656818	2.26718	3	43.5519	5	区间临停	2.44		沪宁城际线	13:51:00	13	51	0	13.85	车载设备故障	苏州新区站-苏州城际场	10	单向	131	0.12605	8.2563	4			12.44	43.5519
8.63445	10.32	0.595341	1.94891	2	27.2251	2	区间临停+限速（4km限速160）	2.44	0.88	沪宁城际线	16:49:00	16	49	0	16.8167	异物入侵	苏州园区站-苏州城际场	7	单向	137	0.12605	8.63445	4			10.32	27.2251
8.2563	8.44	0.594376	2.26718	2	21.2697	1	区间临停	2.44		沪宁城际线	17:29:00	17	29	0	17.4833	车载设备故障	苏州新区站-苏州城际场	6	单向	131	0.12605	8.2563	4			8.44	21.2697
8.06723	7.44	0.819302	2.4375	1	11.6232	1	区间临停	2.44		沪宁城际线	09:59:00	9	59	0	9.98333	车载设备故障	惠山站-无锡城际场	5	单向	128	0.12605	8.06723	4			7.44	11.6232
8.63445	8.69	0.638707	1.94891	2	22.205	3	限速（4km限速80）+区间临停	2.44	3.25	沪宁城际线	12:58:00	12	58	0	12.9667	区间设备故障	苏州园区站-苏州城际场	3	双向	137	0.12605	8.63445	4			8.69	22.205
9.30252	15.13	0.572548	1.44986	5	80.7419	1	区间临停	2.13		沪宁城际线	20:03:00	20	3	0	20.05	异物入侵	丹阳城际场-常州城际场	13	单向	123	0.151261	9.30252	4			15.13	80.7419
7.4937	15.01	0.755096	3.00673	3	52.5027	8	区间临停	2.01		沪宁城际线	11:51:00	11	51	0	11.85	车载设备故障	镇江城际场-宝华山站	13	单向	123	0.121849	7.4937	4			15.01	52.5027
8.2563	15.01	0.970202	2.26718	3	51.9516	3	区间临停+限速（5km限速160）	2.01		沪宁城际线	08:50:00	8	50	0	8.83333	异物入侵	无锡新区站-苏州新区站	13	单向	131	0.12605	8.2563	4			15.01	51.9516
8.19512	13.44	0.515613	2.32143	3	48.3449	2	区间临停+限速(4km限速80)	2.44		沪蓉线	16:28:00	16	28	0	16.4667	车载设备故障	长安集站-南分路站	11	单向	84	0.195122	8.19512	4			13.44	48.3449
7.40854	14.56	0.515831	3.09877	3	52.0462	3	区间临停	2.56		沪蓉线	18:27:00	18	27	0	18.45	车载设备故障	肥东站-巢北站	12	单向	81	0.182927	7.40854	4			14.56	52.0462
6.91463	12.44	0.735303	3.49	2	31.6241	1	车站超停	2.44		沪蓉线	10:43:00	10	43	0	10.7167	区间设备故障	全椒站-黄庵站	10	单向	81	0.170732	6.91463	4			12.44	31.6241
7.90244	3.25	0.835602	2.59259	0	3.25	5	限速（4km限速80）	3.25		沪蓉线	17:18:00	17	18	0	17.3	异物入侵	巢北站-肥东站	0	单向	81	0.195122	7.90244	4			3.25	3.25
9.43537	16.99	1.12215	1.35905	4	72.3694	4	区间临停	2.99		沪昆高铁线	12:24:00	12	24	0	12.4	车载设备故障	金山北站-嘉善南站	14	单向	146	0.129252	9.43537	4			16.99	72.3694
7.94558	8.99	1.16902	2.55137	1	14.2596	1	区间临停	2.99		沪昆高铁	19:18:00	19	18	0	19.3	车载设备故障	海宁西站-余杭站	6	单向	146	0.108844	7.94558	4			8.99	14.2596
7.94558	16	1.0419	2.55137	3	55.1972	1	车站超停+投用热备车组	0		沪昆高铁线	14:06:00	14	6	0	14.1	车载设备故障	嘉善南-嘉兴南	16	单向	146	0.108844	7.94558	4			16	55.1972
8.44218	11.13	1.14472	2.10717	2	27.8487	1	区间临停+限速（200km/h维持运行）	2.13		沪昆高铁线	09:50:00	9	50	0	9.83333	车载设备故障	松江南站-金山北站	9	单向	146	0.115646	8.44218	4			11.13	27.8487
7.94558	9	1.11725	2.55137	1	14.3314	1	车站临停	0		沪昆高铁线	19:38:00	19	38	0	19.6333	车载设备故障	嘉善南-金山北	9	单向	146	0.108844	7.94558	4			9	14.3314
9.43537	6.02241	1.13245	1.35905	1	9.55333	3	限速（8km限速80km/h运行）	6.02241		沪昆高铁线	12:48:00	12	48	0	12.8	区间设备故障	春申线路所-松江南	0	双向	146	0.129252	9.43537	4			6.02241	9.55333
7.94558	10.99	1.1617	2.55137	2	26.9335	1	区间临停	2.99		沪昆高铁线	19:03:00	19	3	0	19.05	区间设备故障	嘉善南站-嘉兴南站	8	单向	146	0.108844	7.94558	4			10.99	26.9335
7.90698	13.99	0.949246	2.58824	3	47.6763	2	区间临停	2.99		金华南联络线	10:47:00	10	47	0	10.7833	车载设备故障	东孝线路所-金华杭长场	11	单向	102	0.155039	7.90698	4			13.99	47.6763
8.06202	6.99	1.19514	2.44231	1	10.3426	1	区间临停	2.99		沪昆高铁线	13:14:00	13	14	0	13.2333	区间设备故障	诸暨杭长场-义务杭长场	4	单向	130	0.124031	8.06202	4			6.99	10.3426
9.06977	13.84	1.0253	1.61538	3	47.5928	6	区间临停+限速（4km限速80）	2.99	3.85	沪昆高铁线	08:36:00	8	36	0	8.6	车载设备故障	暨杭长场-义乌杭长场	7	单向	130	0.139535	9.06977	4			13.84	47.5928
9	11.99	0.924141	1.66667	3	40.7485	2	区间临停	2.99		金华南联络线	15:46:00	15	46	0	15.7667	车载设备故障	东孝站-东孝线路所	9	单向	129	0.139535	9	4			11.99	40.7485
7.90698	12.84	1.10894	2.58824	2	32.6049	3	区间临停+限速（4km限速80）	2.99	3.85	沪昆高铁线	10:58:00	10	58	0	10.9667	车载设备故障	金华杭长场-龙游杭长场	6	单向	102	0.155039	7.90698	4			12.84	32.6049
9.27907	11.76	1.00708	1.46617	3	39.5314	8	区间临停	2.76		沪昆高铁线	08:41:00	8	41	0	8.68333	车载设备故障	杭长杭州南线路所-诸暨杭长场	9	单向	133	0.139535	9.27907	4			11.76	39.5314
7.55814	1	1.14917	2.93846	0	1	1	车站超停	0		沪昆高铁线	16:02:00	16	2	0	16.0333	车载设备故障	义乌杭长场-诸暨杭长场	1	单向	130	0.116279	7.55814	4			1	1
9	10	1.18513	1.66667	2	24.778	2	车站超停	0		沪昆高铁线	14:47:00	14	47	0	14.7833	区间设备故障	义务杭长场-塘雅线路所	10	单向	129	0.139535	9	4			10	24.778
7.11628	9.85	1.01595	3.43137	1	15.2527	9	限速（4km限速80）	3.85		沪昆高铁线	09:12:00	9	12	0	9.2	区间设备故障	东孝线路所-金华杭长场	6	单向	102	0.139535	7.11628	4			9.85	15.2527
8.06202	11.99	1.19939	2.44231	2	29.9295	7	区间临停	2.99		沪昆高铁线	13:03:00	13	3	0	13.05	区间设备故障	义乌杭长场-诸暨杭长场	9	双向	130	0.124031	8.06202	4			11.99	29.9295
8.001	4.77667	0.51653	2.49906	1	6.53774	1	限速（降速200km/h）	0.776667		杭深线	10:24:00	10	24	0	10.4	车载设备故障	庄桥站-余姚北站	4	单向	105	0.1524	8.001	4			4.77667	6.53774
7.50225	8.44	0.677789	2.9976	1	13.2046	1	区间临停	2.44		杭深线	15:02:00	15	2	0	15.0333	车载设备故障	余姚北站-绍兴东站	6	单向	105	0.1429	7.50225	4			8.44	13.2046
6.99825	6.99	0.563732	3.49	1	9.92627	2	区间临停	2.99		杭深线	12:38:00	12	38	0	12.6333	区间设备故障	庄桥站-宁波站	4	双向	105	0.1333	6.99825	4			6.99	9.92627
5.9297	6.44	0.528434	3.49	1	8.86157	1	区间临停	2.44		杭深线	16:53:00	16	53	0	16.8833	区间设备故障	奉化站-宁海站	4	单向	86	0.1379	5.9297	4			6.44	8.86157
8.001	5.89	0.79234	2.49906	1	8.4886	1	区间临停	1.89		杭深线	17:46:00	17	46	0	17.7667	区间设备故障	余姚北站-庄桥站	4	单向	105	0.1524	8.001	4			5.89	8.4886
6.2748	6.89	0.81704	3.49	1	9.47296	1	区间临停	1.89		杭深线	09:52:00	9	52	0	9.86667	区间设备故障	三门县站-宁海站	5	单向	84	0.1494	6.2748	4			6.89	9.47296
6.99825	9.99	0.955934	3.49	1	15.5341	9	区间临停	2.99		杭深线	12:29:00	12	29	0	12.4833	车载设备故障	余姚北站-庄桥站	7	单向	105	0.1333	6.99825	4			9.99	15.5341
8.001	10.46	0.603003	2.49906	2	27.0719	7	区间临停	2.46		杭深线	17:50:00	17	50	0	17.8333	车载设备故障	绍兴东站-余姚北站	8	单向	105	0.1524	8.001	4			10.46	27.0719

## Sheet: Section events (Type 3)
Average service frequency (trains/h)	Primary delay (minute)	Operation redundancy time	Headway redundancy time	Position number	Theoretical maximum cumulative delay	Number of affected train (including the first affected train)	Emergency measure	Additional time (minutes)	Time of subsequent speed limit loss	Dispatch section (line)	Occurrence time	Occurrence time decomposition			Natural time	Accident cause	Accident location (station/section)	Disposal time (min) excluding additional start & stop time and deceleration losses	Propagation direction (one-way/two-way)	Number of passing trains throughout the day	Proportion of trains in the 2-hour time period	Average service frequency (trains/h)	Cluster
0.37931	24.99	1.03639	3.49	4	111.096	1	区间临停	2.99		京沪高铁线	05:25:00	5	25	0	5.41667	异物入侵	镇江南站-丹阳北站	22	单向	132	0.00574713	0.37931	3			24.99	111.096
2.24	17.56	1.06439	3.49	3	60.3637	1	区间临停	2.56		宁杭高铁线	06:22:00	6	22	0	6.36667	车载设备故障	南京南宁杭场-南京南线路所	15	单向	56	0.08	2.24	3			17.56	60.3637
0.65	10	1.13017	3.49	1	15.3798	1	反向运行	0		笕杭线（宁杭）	15:23:00	15	23	0	15.3833	异物入侵	艮山门站-杭州站	10	单向	10	0.13	0.65	3			10	15.3798
0.1	11.99	1.00248	3.49	2	29.4726	1	区间临停	2.99		笕杭线	05:22:00	5	22	0	5.36667	车载设备故障	艮山门站-杭州站	9	单向	10	0.02	0.1	3			11.99	29.4726
0.584034	20.56	0.546415	3.49	4	93.8458	1	区间临停	2.56		沪宁高铁虹桥联络线	22:31:00	22	31	0	22.5167	车载设备故障	安亭北线路所-虹桥北线路所	18	单向	139	0.00840336	0.584034	3			20.56	93.8458
0.584034	30.56	0.527813	3.49	2	86.6066	1	区间临停+终到晚点	2.56		沪宁城际	22:51:00	22	51	0	22.85	车载设备故障	安亭北线路所-虹桥北线路所	28	单向	139	0.00840336	0.584034	3			30.56	86.6066
0.55042	35.89	0.764647	3.49	6	231.682	1	区间临停	1.89		沪宁高铁线	23:00:00	23	0	0	23	区间设备故障	苏州新区站-无锡新区站	34	单向	131	0.00840336	0.55042	3			35.89	231.682
0.488889	11.02	0.603289	3.49	2	27.7601	1	区间临停	2.02		宁安客专线	05:36:00	5	36	0	5.6	异物入侵	池州宁安场-铜陵宁安场	9	单向	44	0.0222222	0.488889	3			11.02	27.7601
1.28889	1	0.973074	3.49	0	1	1	车站超停	0		宁安客专线	14:20:00	14	20	0	14.3333	异物入侵	弋江站-芜湖宁安场	1	单向	29	0.0888889	1.28889	3			1	1
1.02222	7.02	0.629094	3.49	1	9.92091	1	区间临停	2.02		宁安客专线	06:24:00	6	24	0	6.4	车载设备故障	马鞍山东站-江宁西站	5	单向	46	0.0444444	1.02222	3			7.02	9.92091
1.93333	14.38	0.693996	3.49	2	37.568	1	限速（4km限速140）+上道抢修	0.38		宁安客专线	13:27:00	13	27	0	13.45	异物入侵	弋江宁安场-繁昌西站	14	单向	29	0.133333	1.93333	3			14.38	37.568
2.04444	41	0.74992	3.49	7	303.512	1	车站超停	0		宁安客专线	21:47:00	21	47	0	21.7833	区间设备故障	南京南宁安场-江宁西站	41	单向	46	0.0888889	2.04444	3			41	303.512
1	10.02	0.909985	3.49	1	15.64	1	区间临停	2.02		宁安高铁线	06:20:00	6	20	0	6.33333	异物入侵	当涂东站-马鞍山东站	8	单向	45	0.0444444	1	3			10.02	15.64
1.93333	5.92	0.562743	3.49	1	7.78726	3	区间临停+限速（4km限速160）	1.92		宁安客专线	11:39:00	11	39	0	11.65	异物入侵	繁昌西站-弋江站	4	单向	29	0.133333	1.93333	3			5.92	7.78726
0.1	25.75	0.768088	3.49	4	117.579	4	区间临停+限速（4km限速80）	2.56	3.19	沪蓉线	05:08:00	5	8	0	5.13333	车载设备故障	肥东站-巢北站	20	单向	81	0	0	3			25.75	117.579
0.973	11.56	0.63931	3.49	2	29.2721	1	区间临停	2.56		杭黄客专	04:34:00	4	34	0	4.56667	车载设备故障	绩溪北杭黄场-三阳站	9	单向	35	0.0556	0.973	3			11.56	29.2721
2.43075	37.89	0.51014	3.49	7	285.346	3	区间临停	1.89		杭黄客专	09:43:00	9	43	0	9.71667	区间设备故障	绩溪北杭黄场-三阳站	36	单向	35	0.1389	2.43075	3			37.89	285.346
1.0842	2.29	0.961694	3.49	0	2.29	1	限速（限速120运行3min）	2.29		杭昌高速线	15:27:00	15	27	0	15.45	旅客异常	桐庐站-富阳站	0	单向	39	0.0556	1.0842	3			2.29	2.29
0.5	9.99	1.10461	3.49	1	15.3854	1	区间临停	2.99		合蚌客专线	05:47:00	5	47	0	5.78333	车载设备故障	蚌埠南站-淮南东站	7	单向	31	0.0322581	0.5	3			9.99	15.3854
1.22581	14.16	1.16386	3.49	2	35.4984	2	区间临停+限速（4km限速80）	3.31	3.85	合蚌客专线	20:32:00	20	32	0	20.5333	车载设备故障	水家湖站-淮南东站	7	单向	38	0.0645161	1.22581	3			14.16	35.4984
1.8871	4.99	1.15899	3.49	0	4.99	1	区间临停	2.99		合蚌客专线	09:48:00	9	48	0	9.8	车载设备故障	合肥站-合肥北城	2	单向	39	0.0967742	1.8871	3			4.99	4.99
1.6675	21.99	0.700624	3.49	4	99.4538	1	上道抢修+区间临停	2.99		杭深线	06:42:00	6	42	0	6.7	异物入侵	杭州东宁杭甬场-杭州南杭甬场	19	单向	50	0.0667	1.6675	3			21.99	99.4538
0.966	174.44	0.644794	3.49	10	1879.89	10	区间临停+投用热备车底	2.44		杭深线	05:27:00	5	27	0	5.45	车载设备故障	宁海站-三门县站	172	双向	84	0.023	0.966	3			174.44	1879.89
0.989	17.75	0.773568	3.49	3	62.8686	1	区间临停	2.56	3.19	杭深线	03:27:00	3	27	0	3.45	车载设备故障	宁海站-奉化站	12	单向	86	0.023	0.989	3			17.75	62.8686
0.989	28.01	0.963149	3.49	5	150.123	1	区间临停	2.01		杭深线	05:13:00	5	13	0	5.21667	车载设备故障	宁海站-奉化站	26	单向	86	0.023	0.989	3			28.01	150.123

## Sheet: Section events (Type 2)
Average service frequency (trains/h)	Primary delay (minute)	Operation redundancy time	Headway redundancy time	Position number	Theoretical maximum cumulative delay	Number of affected train (including the first affected train)	Emergency measure	Additional time (minutes)	Time of subsequent speed limit loss	Dispatch section (line)	Occurrence time	Occurrence time decomposition			Natural time	Accident cause	Accident location (station/section)	Disposal time (min) excluding additional start & stop time and deceleration losses	Propagation direction (one-way/two-way)	Number of passing trains throughout the day	Proportion of trains in the 2-hour time period	Average service frequency (trains/h)	Cluster
4.88305	1.04	1.06377	3.49	0	1.04	1	限速（200km/h运行2min）	1.04		京沪高铁线	07:39:00	7	39	0	7.65	旅客异常	南京南京沪场-扬州线路所	0	单向	134	0.0728814	4.88305	2			1.04	1.04
5.07203	8.31	1.05595	3.49	1	12.074	4	区间临停+限速（4km限速80）	2.31		京沪高铁线	21:01:00	21	1	0	21.0167	区间设备故障	滁州站-定远站	6	双向	133	0.0762712	5.07203	2			8.31	12.074
6.10169	14.91	1.07418	3.49	2	38.0175	10	区间临停+限速（4km限速80）	2.06	3.85	京沪高铁线	20:39:00	20	39	0	20.65	车载设备故障	定远站-蚌埠南站	9	单向	160	0.0762712	6.10169	2			14.91	38.0175
5.77203	12.99	1.05076	3.49	2	32.3277	4	区间临停	2.99		京沪高铁线	09:39:00	9	39	0	9.65	车载设备故障	镇江南站-秦淮河线路所	10	单向	131	0.0881226	5.77203	2			12.99	32.3277
5.86015	11.99	1.142	3.49	2	29.054	4	区间临停	2.99		京沪高铁线	08:39:00	8	39	0	8.65	车载设备故障	黄渡线路所-昆山南京沪场	9	单向	133	0.0881226	5.86015	2			11.99	29.054
5.86015	13.99	1.01269	3.49	2	35.4419	5	区间临停	2.99		京沪高铁线	08:02:00	8	2	0	8.03333	车载设备故障	黄渡线路所-昆山南京沪场	11	单向	133	0.0881226	5.86015	2			13.99	35.4419
2.4205	6.99	1.16192	3.49	1	9.32808	1	区间临停	2.99		京沪高铁线	06:53:00	6	53	0	6.88333	车载设备故障	虹桥高速场-黄渡线路所	4	单向	133	0.0363985	2.4205	2			6.99	9.32808
5.81609	12.16	1.11062	3.49	2	29.6581	2	区间临停+限速（4km限速80）	2.31	3.85	京沪高铁线	08:07:00	8	7	0	8.11667	车载设备故障	无锡东站-苏州北站	6	单向	132	0.0881226	5.81609	2			12.16	29.6581
5.81609	12.16	1.07006	3.49	2	29.7798	2	区间临停+限速（4km限速83）	2.31	3.85	京沪高铁线	08:07:00	8	7	0	8.11667	车载设备故障	无锡东站-苏州北站	6	单向	132	0.0881226	5.81609	2			12.16	29.7798
5.81609	7.31	1.00806	3.49	1	10.1219	1	区间临停	2.31		京沪高铁线	08:08:00	8	8	0	8.13333	车载设备故障	无锡东站-苏州北站	5	单向	132	0.0881226	5.81609	2			7.31	10.1219
4.48	7.56	1.00385	3.49	1	10.6262	1	区间临停	2.56		宁杭高铁线	08:16:00	8	16	0	8.26667	车载设备故障	南京南线路所-南京南宁杭场	5	单向	56	0.16	4.48	2			7.56	10.6262
4.04	12.56	1.17416	3.49	2	30.6675	2	区间临停+限速（4km限速80）	2.56		宁杭高铁线	06:39:00	6	39	0	6.65	车载设备故障	瓦屋山站-溧阳站	10	单向	101	0.08	4.04	2			12.56	30.6675
4.12	7.99	1.0128	3.49	1	11.4772	1	区间临停	2.99		宁杭高铁线	06:53:00	6	53	0	6.88333	车载设备故障	德清站-湖州站	5	单向	103	0.08	4.12	2			7.99	11.4772
2.24	10.31	1.01183	3.49	1	16.1182	3	区间临停	2.31		宁杭高铁线	07:08:00	7	8	0	7.13333	车载设备故障	南京南宁杭场-南京南线路所	8	单向	56	0.08	2.24	2			10.31	16.1182
3.03	15.31	1.12019	3.49	2	39.0794	1	区间临停	2.31		宁杭高铁线	20:00:00	20	0	0	20	区间设备故障	宜兴站-长兴站	13	单向	101	0.06	3.03	2			15.31	39.0794
4.04	18.73	1.13435	3.49	3	64.6239	2	区间临停+限速（4km限速160）	2.31	1.42	宁杭高铁线	06:21:00	6	21	0	6.35	异物入侵	宜兴站-长兴站	15	单向	101	0.08	4.04	2			18.73	64.6239
4.04	11.31	1.14406	3.49	2	27.0078	2	区间临停	2.31		宁杭高铁线	07:04:00	7	4	0	7.06667	车载设备故障	溧水站-瓦屋山站	9	单向	101	0.08	4.04	2			11.31	27.0078
4.38655	6.01	0.864314	3.49	1	7.66569	3	区间临停	2.01		沪宁城际线	10:11:00	10	11	0	10.1833	车载设备故障	上海西站-南翔北站	4	单向	72	0.121849	4.38655	2			6.01	7.66569
4.53782	12.01	0.868121	3.49	2	29.9356	2	区间临停	2.01		沪宁城际线	12:27:00	12	27	0	12.45	区间设备故障	南翔北线路所-南翔北站	10	单向	72	0.12605	4.53782	2			12.01	29.9356
4.68908	5.44	0.765812	3.49	1	6.62419	1	区间临停	2.44		沪宁高铁线	19:34:00	19	34	0	19.5667	区间设备故障	南翔北线路所-上海站	3	单向	72	0.130252	4.68908	2			5.44	6.62419
3.27731	4.01	0.590302	3.49	0	4.01	1	区间临停+限速（250km/h维持运行）	2.01		沪宁城际线	16:50:00	16	50	0	16.8333	车载设备故障	仙林站-仙林线路所	2	单向	52	0.12605	3.27731	2			4.01	4.01
4.68908	7.44	0.662107	3.49	1	10.7279	1	区间临停	2.44		沪宁高铁线	06:54:00	6	54	0	6.9	车载设备故障	仙林站-宝华山站	5	单向	124	0.0756303	4.68908	2			7.44	10.7279
4.22269	21.56	0.620171	3.49	4	98.1083	1	区间临停	2.56		沪宁城际虹桥联络线	17:47:00	17	47	0	17.7833	车载设备故障	上海虹桥综合场-虹桥北线路所	19	单向	67	0.12605	4.22269	2			21.56	98.1083
2.73333	11.48	0.532343	3.49	2	29.353	1	区间临停	1.48		合武绕行线	08:33:00	8	33	0	8.55	车载设备故障	长安集站-合九线路所	10	单向	41	0.133333	2.73333	2			11.48	29.353
3.13333	20.42	0.667965	3.49	3	74.1822	5	区间临停+限速（4km限速80）	1.92	2.5	宁安客专线	09:36:00	9	36	0	9.6	区间设备故障	铜陵北线路所-铜陵宁安场	16	单向	47	0.133333	3.13333	2			20.42	74.1822
3.06667	12	0.80098	3.49	2	30.1071	10	上道抢修	0		仙宁线	13:12:00	13	12	0	13.2	异物入侵	南京南宁安场-紫金山东站	12	单向	46	0.133333	3.06667	2			12	30.1071
2.25556	15.55	0.872383	3.49	2	40.5429	3	区间临停+限速（4km限速80）	2.02	2.53	宁安客专线	19:31:00	19	31	0	19.5167	区间设备故障	繁昌西站-铜陵北线路所	11	单向	29	0.155556	2.25556	2			15.55	40.5429
5.43293	10.89	0.706943	3.49	2	27.0592	4	区间临停	1.89		沪蓉线	13:39:00	13	39	0	13.65	车载设备故障	巢北站-肥东站	9	单向	81	0.134146	5.43293	2			10.89	27.0592
2.67073	42.56	0.842213	3.49	7	313.408	6	区间临停	2.56		沪蓉线	09:35:00	9	35	0	9.58333	异物入侵	金寨站-独山站	40	单向	73	0.0731707	2.67073	2			42.56	313.408
4.89634	10.56	0.953539	3.49	1	16.6765	2	区间临停	2.56		沪蓉线	12:05:00	12	5	0	12.0833	车载设备故障	金寨站-天堂寨站	8	单向	73	0.134146	4.89634	2			10.56	16.6765
5.43293	7	0.770457	3.49	1	9.73954	1	区间临停	1		沪蓉线	15:03:00	15	3	0	15.05	车载设备故障	秦淮河线路所-南京南宁杭场	6	单向	81	0.134146	5.43293	2			7	9.73954
5.03049	3.25	0.795423	3.49	0	3.25	1	限速（4km限速80）	3.25		沪蓉线	14:43:00	14	43	0	14.7167	异物入侵	六安站-独山站	0	单向	75	0.134146	5.03049	2			3.25	3.25
5.43293	6	0.822231	3.49	1	7.68777	1	区间临停	0		沪蓉线	13:20:00	13	20	0	13.3333	区间设备故障	浦口站-至全椒站	6	单向	81	0.134146	5.43293	2			6	7.68777
4.82927	4.56	0.622906	3.49	0	1.07	1	区间临停	2.56		沪蓉线	12:49:00	12	49	0	12.8167	旅客异常	天堂寨站-墩义堂站	2	单向	72	0.134146	4.82927	2			4.56	1.07
5.43293	10.44	0.865412	3.49	1	16.5246	2	区间临停	2.44		沪蓉线	14:26:00	14	26	0	14.4333	车载设备故障	亭子山线路所-浦口站	8	单向	81	0.134146	5.43293	2			10.44	16.5246
5.43293	17.34	0.826909	3.49	3	60.9085	2	区间临停+限速（4km限速160）	2.44	0.9	沪蓉线	12:11:00	12	11	0	12.1833	异物入侵	巢北站-肥东站	14	单向	81	0.134146	5.43293	2			17.34	60.9085
5.03049	5.89	0.873257	3.49	1	7.41674	1	区间临停+限速（45km/h运行23km）	1.89		沪蓉线	12:31:00	12	31	0	12.5167	车载设备故障	六安站-南分路站	4	单向	75	0.134146	5.03049	2			5.89	7.41674
3.07317	7.89	0.67714	3.49	1	11.6129	7	区间临停	1.89		沪蓉线	09:43:00	9	43	0	9.71667	车载设备故障	肥东站-合肥南沪蓉场站	6	单向	84	0.0731707	3.07317	2			7.89	11.6129
3.45732	27.32	0.729721	3.49	5	149.484	2	区间临停+限速（4km限速160）	2.44	0.88	沪蓉线	20:18:00	20	18	0	20.3	异物入侵	独山站-六安站	24	单向	81	0.0853659	3.45732	2			27.32	149.484
5.63415	8.44	0.578702	3.49	1	12.8113	2	区间临停	2.44		沪蓉线	15:39:00	15	39	0	15.65	车载设备故障	合肥南沪蓉场-肥东站	6	单向	84	0.134146	5.63415	2			8.44	12.8113
2.96341	6.44	0.520593	3.49	1	8.86941	1	区间临停	2.44		沪蓉线	09:24:00	9	24	0	9.4	车载设备故障	巢北站-肥东站	4	单向	81	0.0731707	2.96341	2			6.44	8.86941
5.43293	18.44	0.918221	3.49	3	64.7607	6	区间临停	2.44		沪蓉线	13:22:00	13	22	0	13.3667	异物入侵	黄庵站-巢北站	16	单向	81	0.134146	5.43293	2			18.44	64.7607
3.07317	27.44	0.626496	3.49	5	151.753	13	区间临停	2.44		沪蓉线	09:08:00	9	8	0	9.13333	车载设备故障	肥东站-合肥南沪蓉场	25	单向	84	0.0731707	3.07317	2			27.44	151.753
5.43293	5	0.506281	3.49	1	6.00372	1	区间运运缓	0		沪蓉线	13:22:00	13	22	0	13.3667	区间设备故障	全椒站-黄庵站	5	单向	81	0.134146	5.43293	2			5	6.00372
5.63415	7.44	0.678364	3.49	1	10.7116	1	区间临停	2.44		沪蓉线	14:56:00	14	56	0	14.9333	异物入侵	合肥南沪蓉场-肥东站	5	单向	84	0.134146	5.63415	2			7.44	10.7116
5.67054	8.99	1.10371	3.49	1	13.3863	1	区间临停	2.99		沪昆高铁线	20:46:00	20	46	0	20.7667	车载设备故障	诸暨杭长场-杭长杭州南线路所	6	单向	133	0.0852713	5.67054	2			8.99	13.3863
5.93023	11.31	1.02222	3.49	2	27.3733	2	区间临停	2.31		沪昆高铁线	17:48:00	17	48	0	17.8	异物入侵	衢州杭长场-龙游杭长场	9	单向	102	0.116279	5.93023	2			11.31	27.3733
5.93023	9.85	1.01027	3.49	1	15.1997	12	限速（4km限速80）	3.85		沪昆高铁线	17:17:00	17	17	0	17.2833	区间设备故障	东孝线路所-金华杭长场	6	双向	102	0.116279	5.93023	2			9.85	15.1997
3.25065	8.44	0.6002	3.49	1	12.7898	3	区间临停+限速（4km限速80）	2.44		杭昌高速线	11:37:00	11	37	0	11.6167	区间设备故障	杭州南杭甬场-杭长杭州南线路所	6	双向	39	0.1667	3.25065	2			8.44	12.7898
4.27119	18.41	1.03492	3.49	3	63.9405	3	区间临停+上道抢修	2.99	1.42	徐兰高速线	12:21:00	12	21	0	12.35	异物入侵	永城北站-砀山南站	14	单向	56	0.152542	4.27119	2			18.41	63.9405
4.27119	1	1.18826	3.49	0	1	1	限速（限速280运行5min）	1		徐兰高速线	16:55:00	16	55	0	16.9167	车载设备故障	萧县北站-永城北站	0	单向	56	0.152542	4.27119	2			1	1
3	52.99	1.02244	3.49	9	480.4	8	区间临停+区间临停	2.99		徐兰高铁线	21:21:00	21	21	0	21.35	车载设备故障	徐州东线路所-铜山线路所	50	单向	59	0.101695	3	2			52.99	480.4
3.79661	9.31	1.0517	3.49	1	14.0783	2	区间临停	2.31		徐兰高速线	18:52:00	18	52	0	18.8667	车载设备故障	砀山南站-永城北站	7	单向	56	0.135593	3.79661	2			9.31	14.0783
2.13559	3.85	1.12775	3.49	0	3.85	2	限速（4km限速80）	3.85		徐兰高铁	06:08:00	6	8	0	6.13333	区间设备故障	徐州东线路所-铜山线路所	0	双向	63	0.0677966	2.13559	2			3.85	3.85
4.80508	3.85	1.1049	3.49	0	3.85	4	限速（6km限速80）	3.85		徐兰高速线	17:23:00	17	23	0	17.3833	区间设备故障	徐州东线路所-铜山线路所	0	双向	63	0.152542	4.80508	2			3.85	3.85
3.5	19.99	1.05787	3.49	3	70.1228	3	区间临停	2.99		合福高铁线	16:56:00	16	56	0	16.9333	车载设备故障	巢湖东合福场-长临河站	17	单向	51	0.137255	3.5	2			19.99	70.1228
3	13.56	1.17635	3.49	2	33.661	1	区间临停	2.56		合福高铁线	12:25:00	12	25	0	12.4167	车载设备故障	铜陵北站-无为站	11	单向	51	0.117647	3	2			13.56	33.661
4	9.81	1.00051	3.49	1	15.1295	3	区间临停+限速（15km限速80）	2.56	3.25	合福高铁线	08:31:00	8	31	0	8.51667	区间设备故障	长临河站-合肥南合福场	4	单向	51	0.156863	4	2			9.81	15.1295
3.77419	14.84	1.02629	3.49	2	37.9511	2	区间临停+限速（4km限速80）	2.99	3.85	合蚌客专线	15:25:00	15	25	0	15.4167	车载设备故障	合肥北城站-合肥站	8	单向	39	0.193548	3.77419	2			14.84	37.9511
4.4462	27.32	0.503695	3.49	5	152.875	2	区间临停+限速（4km限速160）	2.44	0.88	杭深线	18:05:00	18	5	0	18.0833	异物入侵	宁波东-云龙站	24	单向	86	0.1034	4.4462	2			27.32	152.875
4.136	11.89	0.692405	3.49	2	30.1028	2	区间临停+限速（4km限速160）	1.89		杭深线	20:14:00	20	14	0	20.2333	异物入侵	雁荡山站-绅坊站	10	单向	80	0.1034	4.136	2			11.89	30.1028
4.596	19.56	0.978894	3.49	3	68.8766	3	区间临停	2.56		杭深线	11:50:00	11	50	0	11.8333	车载设备故障	台州南站-温岭站	17	单向	80	0.1149	4.596	2			19.56	68.8766
5.9297	7.89	0.564988	3.49	1	11.725	1	区间临停	1.89		杭深线	16:52:00	16	52	0	16.8667	区间设备故障	奉化站-宁海站	6	单向	86	0.1379	5.9297	2			7.89	11.725
3.68	11.32	0.709177	3.49	2	28.3425	3	区间临停+限速（4km限速160）	2.44	0.88	杭深线	06:40:00	6	40	0	6.66667	异物入侵	温岭站-雁荡山站	8	双向	80	0.092	3.68	2			11.32	28.3425
4.4462	11.44	0.802991	3.49	2	28.421	1	区间临停	2.44		杭深线	22:14:00	22	14	0	22.2333	区间设备故障	宁波站-云龙站	9	单向	86	0.1034	4.4462	2			11.44	28.421
4.4196	9.41	0.514547	3.49	1	14.8155	20	区间临停+限速（4km限速160）	2.99	1.42	杭甬联络线	17:45:00	17	45	0	17.75	异物入侵	杭甬杭州南线路所-杭州南杭长场	5	单向	58	0.1524	4.4196	2			9.41	14.8155
3.818	13.44	0.850376	3.49	2	34.2789	1	区间临停	2.44		杭深线	06:53:00	6	53	0	6.88333	车载设备故障	台州站-临海站	11	单向	83	0.092	3.818	2			13.44	34.2789
3.81	27.84	0.53648	3.49	5	155.503	4	区间临停（2次）	2.99	3.85	杭深线	11:29:00	11	29	0	11.4833	异物入侵	杭州东宁杭甬场-杭州南杭甬场	21	单向	50	0.1524	3.81	2			27.84	155.503
4.4462	17.43	0.81679	3.49	3	61.3293	3	区间临停+限速（4km限速160）	2.01	1.42	杭深线	18:42:00	18	42	0	18.7	异物入侵	奉化站-宁海站	14	单向	86	0.1034	4.4462	2			17.43	61.3293
4.1877	9.19	0.634703	3.49	1	14.2553	13	限速（8km限速80）	3.19		杭深线	18:57:00	18	57	0	18.95	区间设备故障	乐清站-温州南站	6	双向	81	0.1034	4.1877	2			9.19	14.2553
4.4462	27.44	0.664223	3.49	5	151.187	5	区间临停	2.44		杭深线	22:03:00	22	3	0	22.05	车载设备故障	奉化站-宁海站	25	单向	86	0.1034	4.4462	2			27.44	151.187
5.9297	8.89	0.806077	3.49	1	13.4839	1	区间临停	1.89		杭深线	16:52:00	16	52	0	16.8667	区间设备故障	奉化站-宁海站	7	单向	86	0.1379	5.9297	2			8.89	13.4839
4.136	16.32	0.860193	3.49	3	56.6288	5	区间临停+限速（4km限速160）	2.44	0.88	杭深线	19:40:00	19	40	0	19.6667	异物入侵	绅坊站-乐清站	13	单向	80	0.1034	4.136	2			16.32	56.6288
3.864	9.01	0.630356	3.49	1	13.8996	1	区间临停	2.01		杭深线	07:13:00	7	13	0	7.21667	车载设备故障	三门县站-宁海站	7	单向	84	0.092	3.864	2			9.01	13.8996
4.9407	8.89	0.86388	3.49	1	13.4261	1	区间临停	1.89		杭深线	10:13:00	10	13	0	10.2167	区间设备故障	宁海站-奉化站	7	单向	86	0.1149	4.9407	2			8.89	13.4261
5.056	3.19	0.985453	3.49	0	3.19	2	限速（4km限速80）	3.19		杭深线	15:23:00	15	23	0	15.3833	区间设备故障	台州南站-台州站	0	双向	80	0.1264	5.056	2			3.19	3.19
5.516	13.44	0.699175	3.49	2	34.7325	1	区间临停	2.44		杭深线	16:47:00	16	47	0	16.7833	异物入侵	绅坊站-雁荡山站	11	单向	80	0.1379	5.516	2			13.44	34.7325
4.2911	12.32	0.567287	3.49	2	31.7681	5	区间临停+限速（4km限速160）	2.44	0.88	杭深线	19:53:00	19	53	0	19.8833	异物入侵	临海站-三门县站	9	单向	83	0.1034	4.2911	2			12.32	31.7681

## Sheet: Section events (Type 1)
Average service frequency (trains/h)	Primary delay (minute)	Operation redundancy time	Headway redundancy time	Position number	Theoretical maximum cumulative delay	min/stop	Number of affected train (including the first affected train)	Emergency measure	Additional time (minutes)	Time of subsequent speed limit loss	Dispatch section (line)	Occurrence time	Occurrence time decomposition			Natural time	Accident cause	Accident location (station/section)	Disposal time (min) excluding additional start & stop time and deceleration losses	Propagation direction (one-way/two-way)	Number of passing trains throughout the day	Proportion of trains in the 2-hour time period	Average service frequency (trains/h)	Cluster
6.02542	72	1.03677	3.49	13	910.164	65.0117	9	投用热备车组	0		京沪高铁线	20:36:00	20	36	0	20.6	车载设备故障	蚌埠南站-宿州东站	72	单向	158	0.0762712	6.02542	1			72	910.164
10.1695	19.84	1.07488	0.9	6	115.407	16.4868	7	区间临停+限速（4km限速80）	2.99	3.85	京沪高铁线	14:09:00	14	9	0	14.15	区间设备故障	蚌埠南站-定远站	13	单向	160	0.127119	10.1695	1			19.84	115.407
5.83051	28.99	1.07706	3.49	5	154.294	25.7157	4	限速（160运行20min）+车站超停	2.99	8	京沪高铁线	07:49:00	7	49	0	7.81667	环境影响	定远站-蚌埠南站	18	单向	160	0.0728814	5.83051	1			28.99	154.294
9.90847	32.99	1.01849	1.05542	10	305.818	27.8016	4	区间临停（2次）+投用热备车组+车站超停	2.99		京沪高铁线	09:20:00	9	20	0	9.33333	车载设备故障	宿州东站-蚌埠南站	30	单向	158	0.125424	9.90847	1			32.99	305.818
10.5763	41.99	1.1966	0.673077	14	503.534	33.569	12	上道抢修	2.99		京沪高铁线	13:00:00	13	0	0	13	区间设备故障	蚌埠南站-定远站	39	单向	160	0.132203	10.5763	1			41.99	503.534
11.1186	32.6141	1.10558	0.396341	13	355.594	25.3996	7	区间临停+限速（160运行19min）+车站超停	2.99	14.6241	京沪高铁线	11:37:00	11	37	0	11.6167	车载设备故障	定远站-蚌埠南站	15	单向	160	0.138983	11.1186	1			32.6141	355.594
8.85763	16.99	1.14343	1.77382	4	71.7419	14.3484	7	上道抢修+区间临停	2.99		京沪高铁线	13:28:00	13	28	0	13.4667	区间设备故障	扬州线路所-南京南京沪场	14	单向	134	0.132203	8.85763	1			16.99	71.7419
8.90424	28.99	1.19169	1.73836	7	196.814	24.6018	7	区间临停	2.99		京沪高铁线	19:03:00	19	3	0	19.05	环境影响	定远站-滁州站	26	单向	133	0.133898	8.90424	1			28.99	196.814
6.02542	40.31	1.14258	3.49	7	286.998	35.8747	31	区间临停+限速（40km/h）	2.31		京沪高铁线	21:06:00	21	6	0	21.1	环境影响	宿州东站-徐州东站	38	双向	158	0.0762712	6.02542	1			40.31	286.998
10.7119	32.99	1.10711	0.601266	12	341.914	26.3011	14	上道抢修+区间临停	2.99		京沪高铁线	17:02:00	17	2	0	17.0333	区间设备故障	蚌埠南站-定远站	30	单向	160	0.133898	10.7119	1			32.99	341.914
10.9797	17.95	1.153	0.46465	6	100.972	14.4246	8	区间临停+限速（4km限速80）	2.99	3.96	京沪高铁线	10:09:00	10	9	0	10.15	车载设备故障	宿州东站-徐州东站	11	单向	158	0.138983	10.9797	1			17.95	100.972
10.7119	29.99	1.16437	0.601266	10	265.248	24.1135	15	区间临停+限速（4km限速80）	2.99		京沪高铁线	19:29:00	19	29	0	19.4833	区间设备故障	蚌埠南站-定远站	27	双向	160	0.133898	10.7119	1			29.99	265.248
10.7119	37.76	1.06539	0.601266	14	453.933	30.2622	1	区间临停+投用热备车底+车站临停	2.76		京沪高铁线	19:34:00	19	34	0	19.5667	车载设备故障	蚌埠南站-定远站	35	单向	160	0.133898	10.7119	1			37.76	453.933
8.51695	72.99	1.0999	2.04478	17	1143.49	63.5272	21	惰行+区间临停+投用热备车底+车站超停	2.99		京沪高铁线	15:44:00	15	44	0	15.7333	车载设备故障	扬州线路所-滁州站	70	单向	134	0.127119	8.51695	1			72.99	1143.49
10.0339	56.6	1.1989	0.97973	14	722.136	48.1424	11	限速（140km/h运行5min）+限速（140km/h运行17min）+投用热备车组+车站超停	3.6		京沪高铁线	08:40:00	8	40	0	8.66667	车载设备故障	蚌埠南站-定远站	53	单向	160	0.125424	10.0339	1			56.6	722.136
8.90424	21.84	1.19019	1.73836	5	111.449	18.5748	2	区间临停	2.99	3.85	京沪高铁线	18:31:00	18	31	0	18.5167	车载设备故障	滁州-定远站	15	单向	133	0.133898	8.90424	1			21.84	111.449
10.9797	31.44	1.03442	0.46465	12	327.57	25.1977	30	区间临停+区间临停	2.44		京沪高铁线	10:25:00	10	25	0	10.4167	异物入侵	蚌埠南站-宿州东站	29	双向	158	0.138983	10.9797	1			31.44	327.57
8.78465	19.46	1.05201	1.8301	5	99.1498	16.525	4	区间临停	2.46		京沪高铁线	13:21:00	13	21	0	13.35	车载设备故障	昆山南京沪场-苏州北站	17	单向	133	0.1321	8.78465	1			19.46	99.1498
9.48276	19.76	1.11587	1.32727	5	100.495	16.7491	1	区间临停+投用热备车组+车站超停	2.76		京沪高铁线	18:48:00	18	48	0	18.8	车载设备故障	常州北站-丹阳北站	17	单向	132	0.143678	9.48276	1			19.76	100.495
8.5977	20.99	1.19571	1.97861	5	106.026	17.671	3	区间临停	2.99		京沪高铁线	16:25:00	16	25	0	16.4167	车载设备故障	丹阳北站-常州北站	18	单向	132	0.130268	8.5977	1			20.99	106.026
5.86015	26.99	1.11675	3.49	4	120.292	24.0585	6	区间临停	2.99		京沪高铁线	08:00:00	8	0	0	8	环境影响	黄渡线路所-昆山南京沪场	24	单向	133	0.0881226	5.86015	1			26.99	120.292
8.5977	16.99	1.07648	1.97861	4	72.2066	14.4413	4	区间临停	2.99		京沪高铁线	16:26:00	16	26	0	16.4333	车载设备故障	常州北站-无锡东站	14	单向	132	0.130268	8.5977	1			16.99	72.2066
7.83908	17.18	1.02535	2.65396	3	59.914	14.9785	6	区间临停+限速（4km限速160）	2.76	1.42	京沪高铁线	20:53:00	20	53	0	20.8833	异物入侵	常州北站-无锡东站	13	单向	132	0.118774	7.83908	1			17.18	59.914
8.66284	145.76	1.09578	1.92614	15	2198.74	137.421	50	区间临停+区间封锁	2.76		京沪高铁线	17:59:00	17	59	0	17.9833	区间设备故障	昆山南京沪场-黄渡线路所	143	双向	133	0.130268	8.66284	1			145.76	2198.74
8.09195	34.31	1.10847	2.41477	7	241.028	30.1285	6	区间临停	2.31		京沪高铁线	10:41:00	10	41	0	10.6833	异物入侵	常州北站-无锡东站	32	单向	132	0.122605	8.09195	1			34.31	241.028
8.72414	29.76	1.19222	1.87747	7	202.82	25.3525	9	区间临停+投用热备车组	2.76		京沪高铁线	13:33:00	13	33	0	13.55	车载设备故障	丹阳北站-常州北站	27	单向	132	0.132184	8.72414	1			29.76	202.82
8.34483	24.61	1.01382	2.19008	5	130.263	21.7104	9	区间临停+限速（4km限速80）	2.76	3.85	京沪高铁线	15:59:00	15	59	0	15.9833	车载设备故障	无锡东站-常州北站	18	单向	132	0.126437	8.34483	1			24.61	130.263
8.34483	19.99	1.12237	2.19008	4	86.5362	17.3072	6	区间临停+限速（280km/h维持运行）	2.99		京沪高铁线	14:12:00	14	12	0	14.2	车载设备故障	镇江南站-丹阳北站	17	单向	132	0.126437	8.34483	1			19.99	86.5362
8.34483	87.76	1.0555	2.19008	4	426.055	85.211	32	区间临停+上道抢修+区间临停+上道抢修	2.76		京沪高铁线	15:30:00	15	30	0	15.5	异物入侵	无锡东站-常州北站	85	双向	132	0.126437	8.34483	1			87.76	426.055
8.65805	19	1.06713	1.92997	4	82.3988	16.4798	1	车站临停+投用热备车底	0		京沪高铁线	13:01:00	13	1	0	13.0167	车载设备故障	秦淮河线路所-镇江南站	19	单向	131	0.132184	8.65805	1			19	82.3988
8.53257	24.99	1.05828	2.03188	6	150.674	21.5249	9	区间临停	2.99		京沪高铁线	16:07:00	16	7	0	16.1167	车载设备故障	镇江南站-秦淮河线路所	22	单向	131	0.130268	8.53257	1			24.99	150.674
7.07	38.87	1.0847	3.48656	6	245.825	35.1178	7	限速（限速160运行5min）+车站临停+投用热备车组	2.87		宁杭高铁线	13:28:00	13	28	0	13.4667	车载设备故障	长兴站-宜兴站	36	单向	101	0.14	7.07	1			38.87	245.825
7.21	16.42	1.13535	3.32178	3	55.5461	13.8865	15	限速（4km限速160）+上道抢修	1.42		宁杭高铁线	12:06:00	12	6	0	12.1	异物入侵	德清站-湖州站	15	双向	103	0.14	7.21	1			16.42	55.5461
8.24	18.13	1.06602	2.28155	4	77.7082	15.5416	3	区间临停	2.13		宁杭高铁线	10:25:00	10	25	0	10.4167	车载设备故障	德清站-湖州站	16	单向	103	0.16	8.24	1			18.13	77.7082
8.16	25.85	1.19699	2.35294	5	134.792	22.4654	3	限速（4km限速80）+区间临停+投用热备车组+车站超停	3.85		宁杭高铁线	08:03:00	8	3	0	8.05	区间设备故障	南京南线路所-江宁站	22	单向	102	0.16	8.16	1			25.85	134.792
6.565	18.99	1.18894	3.49	3	65.3363	16.3341	3	区间临停+更换热备车底	2.99		宁杭高铁线	14:55:00	14	55	0	14.9167	车载设备故障	溧水站-瓦屋山站	16	单向	101	0.13	6.565	1			18.99	65.3363
6.695	22.84	1.00595	3.49	4	100.651	20.1301	2	区间临停+限速（4km限速80）	2.99	3.85	宁杭高铁线	14:06:00	14	6	0	14.1	车载设备故障	杭州东线路所-德清站	16	单向	103	0.13	6.695	1			22.84	100.651
7.07	35	1.1009	3.48656	6	218.395	31.1992	6	车站超停	0		宁杭高铁线	13:31:00	13	31	0	13.5167	区间设备故障	宜兴站-长兴站	35	单向	101	0.14	7.07	1			35	218.395
6.06	59	1.13874	3.49	10	582.879	52.989	3	上道抢修+车站超停	0		宁杭高铁线	19:16:00	19	16	0	19.2667	区间设备故障	长兴站-湖州高速场	59	单向	101	0.12	6.06	1			59	582.879
8.33613	30	0.699268	2.19758	7	218.223	27.2779	1	车站超停（惰行运缓3min）	0		沪宁城际线	18:06:00	18	6	0	18.1	车载设备故障	戚墅堰城际场-常州城际场	30	单向	128	0.130252	8.33613	1			30	218.223
9.05252	44	0.675732	1.62799	2	128.345	42.7816	1	区间临停+投用热备车组+始发晚点	0		沪宁城际线	18:54:00	18	54	0	18.9	车载设备故障	安亭北-安亭北线路所	44	单向	139	0.130252	9.05252	1			44	128.345
7.4937	19.63	0.887009	3.00673	4	86.2732	17.2546	2	区间临停+限速（4km限速80）	2.44	3.19	沪宁城际线	10:13:00	10	13	0	10.2167	车载设备故障	常州城际场-丹阳城际场	14	单向	123	0.121849	7.4937	1			19.63	86.2732
7.7521	20.32	0.608969	2.73984	4	92.7705	18.5541	1	区间临停+限速（4km限速160）	2.44	0.88	沪宁城际线	09:35:00	9	35	0	9.58333	异物入侵	丹阳城际场-常州城际场	17	单向	123	0.12605	7.7521	1			20.32	92.7705
8.26891	39.44	0.93363	2.2561	9	350.131	35.0131	11	区间临停+限速（逐级提速80~160）+投用热备车组+车站超停	2.44		沪宁城际线	15:45:00	15	45	0	15.75	车载设备故障	宝华山站-镇江城际场	37	单向	123	0.134454	8.26891	1			39.44	350.131
4.95378	54.89	0.924103	3.49	10	549.474	49.9522	11	区间临停+限速（160km/h运行4min）	1.89		沪宁城际线	06:13:00	6	13	0	6.21667	异物入侵	苏州新区站-苏州城际场	53	单向	131	0.0756303	4.95378	1			54.89	549.474
7.7521	31.44	0.697847	2.73984	7	229.24	28.6551	2	区间临停	2.44		沪宁城际线	08:39:00	8	39	0	8.65	车载设备故障	镇江城际场-丹徒站	29	单向	123	0.12605	7.7521	1			31.44	229.24
7.7521	28.63	0.520501	2.73984	6	186.74	26.6771	2	区间临停+车站超停+限速（4km限速）	2.44	3.19	沪宁城际线	12:46:00	12	46	0	12.7667	车载设备故障	丹徒站-丹阳城际场	23	单向	123	0.12605	7.7521	1			28.63	186.74
9.34454	20.63	0.922544	1.42086	2	57.7015	19.2338	7	区间临停	2.44	3.19	沪宁城际线	14:34:00	14	34	0	14.5667	异物入侵	安亭北站-安亭北线路所	15	单向	139	0.134454	9.34454	1			20.63	57.7015
8.06723	24.32	0.780313	2.4375	5	131.778	21.963	8	区间临停+上道抢修	2.44	0.88	沪宁城际线	09:39:00	9	39	0	9.65	异物入侵	惠山站-戚墅堰城际场	21	单向	128	0.12605	8.06723	1			24.32	131.778
7.79832	23.81	0.724971	2.69397	5	129.291	21.5486	7	区间临停+限速（4km限速80）	2.56	3.25	沪宁城际线	10:26:00	10	26	0	10.4333	车载设备故障	惠山站-戚墅堰城际场	18	单向	128	0.121849	7.79832	1			23.81	129.291
7.7521	16.44	0.823929	2.73984	3	58.0766	14.5191	3	区间临停	2.44		沪宁城际线	08:08:00	8	8	0	8.13333	车载设备故障	宝华山站-镇江城际场	14	单向	123	0.12605	7.7521	1			16.44	58.0766
4.84034	31	0.728045	3.49	5	171.589	28.5982	4	上道抢修+反向运行	0		沪宁城际线	06:48:00	6	48	0	6.8	区间设备故障	戚墅堰城际场-惠山站	31	单向	128	0.0756303	4.84034	1			31	171.589
8.06723	28	0.790481	2.4375	6	176.962	25.2803	10	上道抢修	0		沪宁城际线	08:20:00	8	20	0	8.33333	区间设备故障	戚墅堰城际场-惠山站	28	单向	128	0.12605	8.06723	1			28	176.962
8.7605	43.44	0.56899	1.84892	2	126.764	42.2547	5	区间临停	2.44		沪宁城际线	13:33:00	13	33	0	13.55	车站设备故障	安亭北线路所-南翔北线路所	41	单向	139	0.12605	8.7605	1			43.44	126.764
9.05252	32.44	0.673988	1.62799	2	93.67	31.2233	5	区间临停	2.44		沪宁高铁线	19:30:00	19	30	0	19.5	区间设备故障	安亭北站-安亭北线路所	30	双向	139	0.130252	9.05252	1			32.44	93.67
7.40854	20.81	0.800939	3.09877	4	92.9418	18.5884	3	区间临停+限速（4km限速160）	2.56	3.25	沪蓉线	19:13:00	19	13	0	19.2167	异物入侵	巢北站-黄庵站	15	单向	81	0.182927	7.40854	1			20.81	92.9418
7.40854	16.44	0.865408	3.09877	3	57.4688	14.3672	1	区间临停	2.44		沪蓉线	18:55:00	18	55	0	18.9167	区间设备故障	肥东站-巢北站间	14	单向	81	0.182927	7.40854	1			16.44	57.4688
7.40854	20.72	0.988906	3.09877	4	90.6122	18.1224	3	区间临停+限速（4km限速160）	2.56	2.16	沪蓉线	19:02:00	19	2	0	19.0333	异物入侵	南分路站-六安站	16	单向	81	0.182927	7.40854	1			20.72	90.6122
7.40854	18.75	0.704235	3.09877	3	67.6758	16.919	2	区间临停+限速（160km/h维持运行）+车站临停	2.56	3.19	沪蓉线	18:48:00	18	48	0	18.8	车载设备故障	肥东站-巢北站	13	单向	81	0.182927	7.40854	1			18.75	67.6758
7.40854	17.46	0.803529	3.09877	3	61.9201	15.48	3	区间临停+限速（4km限速160）	2.56	0.9	沪蓉线	18:13:00	18	13	0	18.2167	异物入侵	黄庵站-全椒站	14	单向	81	0.182927	7.40854	1			17.46	61.9201
6.91463	40.56	0.657192	3.49	7	302.589	37.8236	8	区间临停	2.56		沪蓉线	11:02:00	11	2	0	11.0333	车站设备故障	合肥南沪蓉场-肥东站	38	单向	81	0.170732	6.91463	1			40.56	302.589
3.45732	53.56	0.943653	3.49	9	489.646	48.9646	11	区间临停	2.56		沪蓉线	20:28:00	20	28	0	20.4667	车站设备故障	合肥南沪蓉场-肥东站	51	单向	81	0.0853659	3.45732	1			53.56	489.646
5.43293	30.44	0.578792	3.49	6	197.435	28.2051	14	区间临停	2.44		沪蓉线	14:58:00	14	58	0	14.9667	异物入侵	黄庵站-巢北站	28	双向	81	0.134146	5.43293	1			30.44	197.435
7.94558	18.84	1.10748	2.55137	4	80.5739	16.1148	8	区间临停+限速（4km限速80）	2.99	3.85	沪昆高铁线	18:35:00	18	35	0	18.5833	车载设备故障	海宁西站-桐乡站	12	单向	146	0.108844	7.94558	1			18.84	80.5739
7.94558	51	1.07038	2.55137	11	538.803	44.9003	21	限速（200km/h运行11min）+投用热备车组+车站超停	0		沪昆高铁线	18:21:00	18	21	0	18.35	车载设备故障	松江南-春申线路所	51	单向	146	0.108844	7.94558	1			51	538.803
7.94558	24.98	1.03993	2.55137	5	131.73	21.955	6	区间临停+区间临停	5.98		沪昆高铁线	14:36:00	14	36	0	14.6	区间设备故障	桐乡站-嘉兴南站	19	双向	146	0.108844	7.94558	1			24.98	131.73
6.45578	55.99	1.05395	3.49	10	554.433	50.403	4	区间临停	2.99		沪昆高铁线	21:42:00	21	42	0	21.7	区间设备故障	余杭站-笕桥线路所	53	单向	146	0.0884354	6.45578	1			55.99	554.433
9.93197	17.85	1.01032	1.0411	5	90.9041	15.1507	20	限速（4km限速80）+超停	3.85		沪昆高铁线	16:36:00	16	36	0	16.6	环境影响	嘉善南站-嘉兴南站	14	双向	146	0.136054	9.93197	1			17.85	90.9041
8.44218	42.99	1.06835	2.10717	10	412.024	37.4567	18	上道抢修处理+车站临停+区间临停	2.99		沪昆高铁线	08:50:00	8	50	0	8.83333	异物入侵	松江南站-春申线路所	40	双向	146	0.115646	8.44218	1			42.99	412.024
8.06202	22.41	1.03383	2.44231	5	116.51	19.4184	3	区间临停+限速（4km限速160）	2.99	1.42	沪昆高铁线	12:52:00	12	52	0	12.8667	异物入侵	诸暨杭长场-义乌杭长场	18	单向	130	0.124031	8.06202	1			22.41	116.51
4.83721	29.99	1.01356	3.49	5	161.247	26.8744	7	区间临停	2.99		沪昆高铁线	19:07:00	19	7	0	19.1167	车载设备故障	杭州东沪杭长场-杭州南杭长场	27	单向	78	0.124031	4.83721	1			29.99	161.247
6.32558	19.84	1.02079	3.49	3	69.7453	17.4363	2	区间临停	2.99	3.85	沪昆高铁线	13:36:00	13	36	0	13.6	车载设备故障	龙游杭长场-金华杭长场	13	单向	102	0.124031	6.32558	1			19.84	69.7453
7.90698	21.99	1.0835	2.58824	4	96.5268	19.3054	2	区间临停	2.99		沪昆高铁线	10:43:00	10	43	0	10.7167	车载设备故障	衢州杭长场-龙游杭长场	19	单向	102	0.155039	7.90698	1			21.99	96.5268
8.24806	44.99	1.13969	2.27444	10	429.933	39.0848	20	区间临停+上道抢修	2.99		沪昆高铁线	12:52:00	12	52	0	12.8667	异物入侵	杭长杭州南线路所-诸暨杭长场	42	双向	133	0.124031	8.24806	1			44.99	429.933
5.5	69.99	1.08726	3.49	12	821.574	63.198	12	区间临停+投用热备车底	2.99		沪昆高铁线	21:06:00	21	6	0	21.1	区间设备故障	东孝线路所-塘雅线路所	67	单向	129	0.0852713	5.5	1			69.99	821.574
8	27.31	1.16023	2.5	5	143.956	23.9927	12	区间临停	2.31		沪昆高铁线	18:33:00	18	33	0	18.55	车载设备故障	塘雅线路所-义乌站杭长场	25	单向	129	0.124031	8	1			27.31	143.956
8.06202	19.84	1.00219	2.44231	4	86.7358	17.3472	2	区间临停	2.99	3.85	沪昆高铁线	18:38:00	18	38	0	18.6333	车载设备故障	义乌杭长场-诸暨杭长场	13	单向	130	0.124031	8.06202	1			19.84	86.7358
3.79661	50.99	1.04831	3.49	9	459.236	45.9236	3	区间临停（2次）+投用热备车组+车站超停	2.99		徐兰高速线	09:18:00	9	18	0	9.3	车载设备故障	砀山南站-永城北站	48	单向	56	0.135593	3.79661	1			50.99	459.236
5.976	25.07	0.986855	3.49	4	111.991	22.3983	8	限速（4km限速80）+临停+上道抢修	8.07		杭深线	09:57:00	9	57	0	9.95	异物入侵	绅坊站-雁荡山站	17	单向	80	0.1494	5.976	1			25.07	111.991
5.976	19.19	0.569175	3.49	3	69.855	17.4637	3	限速（4km限速80）+车站超停	3.19		杭深线	08:12:00	8	12	0	8.2	区间设备故障	绅坊-乐清	16	双向	80	0.1494	5.976	1			19.19	69.855
4.136	45.56	0.716621	3.49	8	380.752	42.3057	11	电务检查	2.56		杭深线	18:24:00	18	24	0	18.4	区间设备故障	台州南站-台州站	43	双向	80	0.1034	4.136	1			45.56	380.752
5.502	22.13	0.616148	3.49	4	100.999	20.1997	1	区间临停+车站超停	2.13		杭深线	19:57:00	19	57	0	19.95	车载设备故障	庄桥站-余姚北站	20	单向	105	0.1048	5.502	1			22.13	100.999
6.2748	26.89	0.557591	3.49	5	149.486	24.9144	3	车站临停+限速（4km限速80）+投用热备车底	1.89		杭深线	09:48:00	9	48	0	9.8	车载设备故障	宁海-三门县	25	双向	84	0.1494	6.2748	1			26.89	149.486
7.50225	93	0.565056	2.9976	3	365.612	91.403	2	投用热备车底+始发晚点	0		杭深线	15:10:00	15	10	0	15.1667	旅客异常	余姚北站-庄桥站	93	单向	105	0.1429	7.50225	1			93	365.612
6.99825	36.56	0.821463	3.49	6	235.179	33.597	4	区间临停+限速（210km/h维持运行）	2.56		杭深线	13:37:00	13	37	0	13.6167	车载设备故障	余姚北站-庄桥站	34	单向	105	0.1333	6.99825	1			36.56	235.179
5.6592	30.84	0.700932	3.49	5	171.036	28.506	4	区间临停	2.99	3.85	杭深线	18:56:00	18	56	0	18.9333	区间设备故障	绍兴北站-杭甬杭州南线路所	24	双向	108	0.1048	5.6592	1			30.84	171.036
4.76835	62.56	0.958601	3.49	11	683.962	56.9969	22	区间临停	2.56		杭深线	11:30:00	11	30	0	11.5	异物入侵	三门县站-临海站	60	双向	83	0.1149	4.76835	1			62.56	683.962

## Sheet: Station events (Type 1)
Average service frequency (trains/h)	Primary delay (minute)	Operation redundancy time	Headway redundancy time	Position number	Theoretical maximum cumulative delay	Number of affected train (including the first affected train)	Additional time (minutes)	Time of subsequent speed limit loss	Dispatch section (line)	Occurrence time	Occurrence time decomposition			Natural time	Accident cause	Accident location (station/section)	Emergency measure	Disposal time (min) excluding additional start & stop time and deceleration losses	Propagation direction (one-way/two-way)	Number of passing trains throughout the day	Proportion of trains in the 2-hour time period	Cluster
6.10169	40	1.16687	4.83333	12	388.984	7	0		京沪高铁线	20:25:00	20	25	0	20.4167	环境影响	蚌埠南站	上道抢修	40	单向	160	0.0762712	1			40	388.984
6.10169	32	1.1652	4.83333	10	255.914	3	0		京沪高铁线	21:23:00	21	23	0	21.3833	环境影响	定远站	上道抢修	32	单向	160	0.0762712	1			32	255.914
6.10169	17	1.01393	4.83333	5	69.7911	1	0		京沪高铁线	20:24:00	20	24	0	20.4	车载设备故障	蚌埠南站	车站超停+限速（275km/h）	17	单向	160	0.0762712	1			17	69.7911
10.0424	26	1.08488	0.974684	8	168.944	1	0		京沪高铁线	15:47:00	15	47	0	15.7833	车载设备故障	徐州东站	车站超停	26	单向	158	0.127119	1			26	168.944
10.578	57	1.04695	0.672168	18	846.972	16	0		京沪高铁线	16:45:00	16	45	0	16.75	车站设备故障	徐州东站	上道处理	57	单向	158	0.133898	1			57	846.972
5.75763	22	1.19003	5.42096	6	107.009	9	0		京沪高铁线	06:42:00	6	42	0	6.7	车站设备故障	徐州东京沪场	始发晚点	22	双向	158	0.0728814	1			22	107.009
10.7119	49	1.1144	0.601266	13	535.59	8	0		京沪高铁线	18:47:00	18	47	0	18.7833	车站设备故障	蚌埠南站	上道抢修+车站临停	49	单向	160	0.133898	1			49	535.59
10.0339	23	1.1207	0.97973	7	129.621	5	0		京沪高铁线	09:33:00	9	33	0	9.55	车站设备故障	蚌埠南站	车站超停	23	单向	160	0.125424	1			23	129.621
8.40805	47	1.16224	2.13602	10	406.077	1	0		京沪高铁线	15:15:00	15	15	0	15.25	车载设备故障	上海虹桥站	投用热备车组+始发晚点	47	单向	133	0.126437	1			47	406.077
8.13602	20	1.07801	2.37462	6	97.3618	1	0		京沪高铁线	21:54:00	21	54	0	21.9	车站设备故障	南京南京沪场	车站超停	20	单向	137	0.118774	1			20	97.3618
8.40805	43	1.10112	2.13602	3	122.393	4	0		京沪高铁线	14:01:00	14	1	0	14.0167	车站设备故障	苏州北站	限速（4km限速80）+投用热备车底+车站超停	43	单向	133	0.126437	1			43	122.393
8.34483	90	1.14142	2.19008	5	432.879	8	0		京沪高铁线	15:33:00	15	33	0	15.55	车站设备故障	常州北站	上道抢修+始发晚点	90	双向	132	0.126437	1			90	432.879
8.79023	14	1.09865	1.82576	4	45.0135	1	0		京沪高铁线	13:20:00	13	20	0	13.3333	车载设备故障	上海虹桥站	始发晚点	14	单向	133	0.132184	1			14	45.0135
8.72414	27.99	1.19946	1.87747	8	180.739	5	2.99		京沪高铁线	13:13:00	13	13	0	13.2167	异物入侵	无锡东站	车站临停+车站超停	25	单向	132	0.132184	1			27.99	180.739
8.5977	14.31	1.08707	1.97861	4	46.3693	6	2.31		京沪高铁线	17:25:00	17	25	0	17.4167	车载设备故障	常州北站	车站临停	12	单向	132	0.130268	1			14.31	46.3693
7.89847	32	1.14489	2.59641	10	257.031	1	0		京沪高铁线	21:08:00	21	8	0	21.1333	旅客异常	苏州北站	车站超停	32	单向	133	0.118774	1			32	257.031
8.72414	54.31	1.0764	1.87747	17	758.581	17	2.31		京沪高铁线	13:03:00	13	3	0	13.05	异物入侵	常州北站	上道抢修	52	单向	132	0.132184	1			54.31	758.581
6.0364	25	1.00068	4.9397	8	163.976	2	0		京沪高铁线	09:53:00	9	53	0	9.88333	车载设备故障	南京南宁杭场	车站超停+投用热备车组	25	单向	137	0.0881226	1			25	163.976
4.04	59.99	1.17424	9.85149	6	335.281	12	2.99		宁杭高铁线	07:48:00	7	48	0	7.8	车站设备故障	瓦屋山站	上道抢修+区间临停+车站超停	57	单向	101	0.08	1			59.99	335.281
8.16	29.99	1.18025	2.35294	9	216.799	10	2.99		宁杭高铁线	08:50:00	8	50	0	8.83333	车站设备故障	句容西站	上道抢修	27	单向	102	0.16	1			29.99	216.799
8.08	15.99	1.10939	2.42574	5	63.3091	4	2.99		宁杭高铁线	09:57:00	9	57	0	9.95	车站设备故障	溧阳站	区间临停	13	单向	101	0.16	1			15.99	63.3091
8.24	59	1.08822	2.28155	8	432.824	13	0		宁杭高铁线	11:47:00	11	47	0	11.7833	车站设备故障	湖州高速场	车站临停+车站超停	59	单向	103	0.16	1			59	432.824
3.92	18.99	1.05838	10.3061	6	91.7141	1	2.99		宁杭高铁	13:47:00	13	47	0	13.7833	车站设备故障	南京南宁杭场	上道处理+区间临停	16	单向	56	0.14	1			18.99	91.7141
6.565	15.99	1.10971	4.13938	5	63.3043	6	2.99		宁杭高铁	15:22:00	15	22	0	15.3667	车站设备故障	宜兴站	上道抢修+区间临停	13	单向	101	0.13	1			15.99	63.3043
8.16	36.56	1.15141	2.35294	3	102.772	9	2.56		宁杭高铁线	11:37:00	11	37	0	11.6167	车载设备故障	句容西站	车站临停	34	双向	102	0.16	1			36.56	102.772
4.12	38	1.06104	9.56311	12	373.239	1	0		宁杭高铁线	07:11:00	7	11	0	7.18333	车载设备故障	杭州东宁杭甬场	投用热备车组+车站超停	38	单向	103	0.08	1			38	373.239
7.21	106	1.10576	3.32178	3	311.365	1	0		宁杭高铁线	13:39:00	13	39	0	13.65	车载设备故障	湖州高速场	车站超停+投用热备车组	106	单向	103	0.14	1			106	311.365
8.08	32.99	1.09208	2.42574	5	148.569	26	2.99		宁杭高铁线	09:11:00	9	11	0	9.18333	车站设备故障	宜兴站	上道抢修+区间临停	30	双向	101	0.16	1			32.99	148.569
7.21	28	1.04745	3.32178	9	204.865	1	0		宁杭高铁线	12:26:00	12	26	0	12.4333	车载设备故障	杭州东宁杭甬场	车站超停	28	单向	103	0.14	1			28	204.865
4.84034	20	0.535706	7.39583	7	125	1	0		沪宁城际线	15:00:00	15	0	0	15	车站设备故障	南京城际场	始发晚点	20	单向	72	0.134454	1			20	125
4.5042	128	0.541069	8.3209	13	1614.76	1	0		沪宁城际线	15:16:00	15	16	0	15.2667	异物入侵	上海虹桥综合场	始发晚点	128	单向	67	0.134454	1			128	1614.76
4.84034	28.44	0.937906	7.39583	1	28.44	3	2.44		沪宁高铁	15:07:00	15	7	0	15.1167	车站设备故障	上海西站	车站临停	26	单向	72	0.134454	1			28.44	28.44
8.33613	15	0.903458	2.19758	5	61.4481	1	0		沪宁高铁线	18:40:00	18	40	0	18.6667	车载设备故障	常州城际场	车站超停	15	单向	128	0.130252	1			15	61.4481
4.38655	30	0.999062	8.67816	10	245.052	1	0		沪宁城际线	11:18:00	11	18	0	11.3	异物入侵	南京动车所至南京城际场	上道抢修+始发晚点	30	单向	72	0.121849	1			30	245.052
8.80672	23	0.507489	1.81298	9	184.163	3	0		沪宁城际线	14:26:00	14	26	0	14.4333	车站设备故障	无锡新区站	上道抢修	23	单向	131	0.134454	1			23	184.163
4.53782	27.44	0.57002	8.22222	10	243.049	4	2.44		沪宁城际线	12:42:00	12	42	0	12.7	车站设备故障	南京城际场	区间临停	25	单向	72	0.12605	1			27.44	243.049
5.63415	43.99	0.908487	5.64935	15	550.832	1	2.99		沪蓉线	15:36:00	15	36	0	15.6	异物入侵	合肥南沪蓉场	车站超停	41	单向	84	0.134146	1			43.99	550.832
6.40244	27.44	0.59789	4.37143	10	241.516	3	2.44		沪蓉线	10:21:00	10	21	0	10.35	车载设备故障	六安站	车站超停	25	单向	75	0.170732	1			27.44	241.516
5.43293	40	0.742581	6.04377	14	482.029	23	0		沪蓉线	15:38:00	15	38	0	15.6333	车站设备故障	巢北站	上道抢修	40	双向	81	0.134146	1			40	482.029
5.43293	32	0.575554	6.04377	12	339.107	6	0		沪蓉线	13:21:00	13	21	0	13.35	车站设备故障	南京南宁安场	始发晚点	32	单向	81	0.134146	1			32	339.107
6.40244	30.44	0.810302	4.37143	10	259.833	3	2.44		沪蓉线	11:38:00	11	38	0	11.6333	车站设备故障	六安站	车站临停	28	单向	75	0.170732	1			30.44	259.833
7.90244	24	0.512268	2.59259	9	192.948	1	0		沪蓉线	17:03:00	17	3	0	17.05	车载设备故障	全椒站	车站超停	24	单向	81	0.195122	1			24	192.948
4.89634	36.44	0.994297	7.25405	12	359.725	8	2.44		沪蓉线	13:38:00	13	38	0	13.6333	车站设备故障	金寨站	区间临停	34	双向	73	0.134146	1			36.44	359.725
4.89634	34.44	0.925714	7.25405	11	317.743	7	2.44		沪蓉线	13:48:00	13	48	0	13.8	车站设备故障	金寨站	上道抢修+区间临停	32	单向	73	0.134146	1			34.44	317.743
9.43537	22	1.07182	1.35905	7	123.989	6	0		沪昆高铁线	10:03:00	10	3	0	10.05	车站设备故障	笕桥线路所	上道抢修	22	单向	146	0.129252	1			22	123.989
9.43537	18.99	1.00603	1.35905	6	92.8135	1	2.99		沪昆高铁线	11:52:00	11	52	0	11.8667	车站设备故障	嘉善南站	车站超停	16	单向	146	0.129252	1			18.99	92.8135
7.94558	61	1.16306	2.55137	19	938.019	2	0		沪昆高铁线	06:30:00	6	30	0	6.5	车载设备故障	虹桥动车所	更换车底+始发晚点	61	单向	146	0.108844	1			61	938.019
8.44218	25	1.04852	2.10717	8	162.253	7	0		沪昆高铁线	08:00:00	8	0	0	8	车站设备故障	上海虹桥高速场	上道抢修（2次）	25	单向	146	0.115646	1			25	162.253
7.94558	33	1.15039	2.55137	10	266.729	8	0		沪昆高铁线	07:36:00	7	36	0	7.6	车站设备故障	嘉兴南站	车站超停	33	单向	146	0.108844	1			33	266.729
9.43537	50	1.19417	1.35905	15	606.7	5	0		沪昆高铁线	11:19:00	11	19	0	11.3167	车载设备故障	嘉兴南站	车站超停+车站超停+投用热备车底	50	单向	146	0.129252	1			50	606.7
8.44218	20	1.12035	2.10717	6	96.4727	6	0		沪昆高铁线	08:48:00	8	48	0	8.8	车载设备故障	桐乡站	车站超停	20	单向	146	0.115646	1			20	96.4727
9.43537	55	1.07943	1.35905	17	769.847	1	0		沪昆高铁线	13:17:00	13	17	0	13.2833	车载设备故障	虹桥动车所沪杭场	投用热备车底+始发晚点	55	单向	146	0.129252	1			55	769.847
7.94558	19	1.10233	2.55137	6	90.8511	4	0		沪昆高铁线	19:01:00	19	1	0	19.0167	车载设备故障	上海虹桥站	始发晚点	19	单向	146	0.108844	1			19	90.8511
6.32558	14.88	1.17678	4.48529	4	47.7522	3	2.46	1.42	沪昆高铁线	13:29:00	13	29	0	13.4833	异物入侵	龙游杭长场	车站临停+限速（4km限速160）	11	单向	102	0.124031	1			14.88	47.7522
7.11628	22	1.15541	3.43137	6	107.736	1	0		沪昆高铁线	09:35:00	9	35	0	9.58333	车载设备故障	金华杭长场	车站超停	22	单向	102	0.139535	1			22	107.736
4.53488	17	1.14612	8.23077	5	67.8083	2	0		沪昆高铁线	16:41:00	16	41	0	16.6833	车站设备故障	杭州东沪杭长场	车站超停	17	单向	78	0.116279	1			17	67.8083
6.32558	32	1.18416	4.48529	10	254.871	1	0		沪昆高铁线	12:16:00	12	16	0	12.2667	车载设备故障	衢州杭长场	始发晚点	32	单向	102	0.124031	1			32	254.871
7.11628	65	1.02091	3.43137	10	593.85	8	0		沪昆高铁线	15:31:00	15	31	0	15.5167	车载设备故障	杭州东沪杭长场	投用热备车底+始发晚点	65	单向	102	0.139535	1			65	593.85
7.55814	40	1.03528	2.93846	13	425.789	6	0		沪昆高铁线	16:37:00	16	37	0	16.6167	车站设备故障	义乌杭长场	车站超停	40	单向	130	0.116279	1			40	425.789
7.90698	15.31	1.07763	2.58824	4	50.4637	7	2.31		沪昆高铁线	10:07:00	10	7	0	10.1167	异物入侵	衢州杭长场站	区间临停+限速（4km限速160）	13	单向	102	0.155039	1			15.31	50.4637
6.04651	24.99	1.14777	4.92308	7	142.792	10	2.99		沪昆高铁线	10:46:00	10	46	0	10.7667	车站设备故障	杭长杭州南线路所	上道抢修+区间临停	22	单向	78	0.155039	1			24.99	142.792
9.27907	30	1.19481	1.46617	9	216.234	15	0		沪昆高铁线	14:00:00	14	0	0	14	车站设备故障	诸暨杭长场	上道抢修+车站超停	30	单向	133	0.139535	1			30	216.234
2.70855	123	0.542725	17.1521	9	1082.58	24	0		杭昌高铁线	20:14:00	20	14	0	20.2333	车站设备故障	杭州南杭甬场	上道抢修+车站超停	123	双向	39	0.1389	1			123	1082.58
3.29412	31	0.628786	13.2143	11	299.5	1	0		合福高铁线	10:27:00	10	27	0	10.45	车载设备故障	黄山北合福场	车站超停	31	单向	48	0.137255	1			31	299.5
4.07843	49	0.838981	9.71154	9	403.246	1	0		合福高铁线	08:33:00	8	33	0	8.55	车站设备故障	铜陵北站	车站超停	49	单向	52	0.156863	1			49	403.246
4.65345	17	0.898383	7.89366	5	71.5243	2	0		杭深线	10:15:00	10	15	0	10.25	车载设备故障	温州南站	始发晚点	17	单向	81	0.1149	1			17	71.5243
5.1192	33	0.818273	6.72058	11	308.994	1	0		杭深线	14:19:00	14	19	0	14.3167	车载设备故障	温州南	始发晚点	33	单向	81	0.1264	1			33	308.994
4.4462	21.02	0.961698	8.49467	7	120.212	1	2.02		杭深线	18:11:00	18	11	0	18.1833	异物入侵	云龙站至宁波东站	区间临停	19	单向	86	0.1034	1			21.02	120.212
5.72285	37	0.787819	5.48429	13	409.308	6	0		杭深线	17:19:00	17	19	0	17.3167	车站设备故障	台州站	车站超停	37	单向	83	0.1379	1			37	409.308
7.50225	14.41	0.711222	2.9976	5	61.3817	7	2.99	1.42	杭深线	14:34:00	14	34	0	14.5667	异物入侵	绍兴东站	限速（4km限速160）+上道抢修	10	单向	105	0.1429	1			14.41	61.3817
4.4462	16.44	0.963255	8.49467	5	67.7512	1	2.44		杭深线	19:53:00	19	53	0	19.8833	车载设备故障	奉化站	车站超停	14	单向	86	0.1034	1			16.44	67.7512
6.5532	40	0.723833	4.15583	1	40	1	0		杭深线	10:10:00	10	10	0	10.1667	车载设备故障	宁波站	车站超停	40	单向	86	0.1524	1			40	40
3.726	64	0.65099	11.1031	15	881.881	1	0		杭深线	07:33:00	7	33	0	7.55	车载设备故障	温州南站	投用热备车底+始发晚点	64	单向	81	0.092	1			64	881.881
5.9297	23.56	0.884821	5.11856	8	156.626	6	2.56		杭深线	17:56:00	17	56	0	17.9333	车站设备故障	宁海站	车站临停	21	单向	86	0.1379	1			23.56	156.626
4.1877	15.99	0.534188	9.32767	6	84.7221	3	2.99		杭深线	18:41:00	18	41	0	18.6833	车载设备故障	温州南站	区间临停	13	单向	81	0.1034	1			15.99	84.7221
3.726	17	0.872509	11.1031	5	71.9124	1	0		杭深线	07:10:00	7	10	0	7.16667	车载设备故障	温州南站	终到晚点	17	单向	81	0.092	1			17	71.9124

## Sheet: Station events (Type 2)
Average service frequency (trains/h)	Primary delay (minute)	Operation redundancy time	Headway redundancy time	Position number	Theoretical maximum cumulative delay	Number of affected train (including the first affected train)	Additional time (minutes)	Time of subsequent speed limit loss	Dispatch section (line)	Occurrence time	Occurrence time decomposition			Natural time	Accident cause	Accident location (station/section)	Emergency measure	Disposal time (min) excluding additional start & stop time and deceleration losses	Propagation direction (one-way/two-way)	Number of passing trains throughout the day	Proportion of trains in the 2-hour time period	Cluster
1.47627	45	1.13372	35.6429	10	387.645	1	0		京沪高铁线	04:30:00	4	30	0	4.5	车站设备故障	南京南站京沪高速场	始发晚点	45	单向	134	0.0220339	2			45	387.645
0.267797	40.99	1.09536	219.051	13	433.192	1	2.99		京沪高铁线	02:01:00	2	1	0	2.01667	车载设备故障	蚌埠南站至宿州东站	区间临停	38	单向	158	0.00338983	2			40.99	433.192
1.74068	36	1.01312	29.4693	11	329.134	3	0		符夹线（京沪）	05:37:00	5	37	0	5.61667	车载设备故障	淮北站	区间停运+投用热备车+更改始发	36	单向	158	0.0220339	2			36	329.134
2.4933	33	1.16695	19.0645	10	265.818	2	0		京沪高铁线	07:13:00	7	13	0	7.21667	车站设备故障	南京南动车所	始发晚点	33	单向	137	0.0363985	2			33	265.818
2.4933	12	1.10436	19.0645	3	29.3738	1	0		京沪高铁线	07:34:00	7	34	0	7.56667	车载设备故障	南京南京沪场	始发晚点	12	单向	137	0.0363985	2			12	29.3738
2.4933	4	1.06011	19.0645	1	4	1	0		京沪高铁线	07:20:00	7	20	0	7.33333	车载设备故障	南京南动车所	始发晚点	4	单向	137	0.0363985	2			4	4
2.4205	57	1.14473	19.7883	18	830.251	1	0		京沪高铁线	06:40:00	6	40	0	6.66667	车载设备故障	上海虹桥	投用热备车组+始发晚点	57	单向	133	0.0363985	2			57	830.251
2.3841	7	1.15037	20.1667	2	10.5489	1	0		京沪高铁线	07:31:00	7	31	0	7.51667	车载设备故障	镇江南站	车站超停	7	单向	131	0.0363985	2			7	10.5489
2.4205	32	1.08372	19.7883	10	260.396	1	0		京沪高铁线	06:55:00	6	55	0	6.91667	车载设备故障	上海虹桥高速场	投用热备车底+始发晚点	32	单向	133	0.0363985	2			32	260.396
2.4205	13	1.14583	19.7883	4	40.5417	1	0		京沪高铁线	06:46:00	6	46	0	6.76667	车站设备故障	上海虹桥高速场	始发晚点+变更进路+上道抢修	13	单向	133	0.0363985	2			13	40.5417
3.03	19.99	1.05174	14.802	6	97.8534	4	2.99		宁杭高铁线	20:25:00	20	25	0	20.4167	车站设备故障	宜兴站	上道抢修+区间临停	17	单向	101	0.06	2			19.99	97.8534
0.4	11	1.11758	145	3	26.2945	1	0		笕杭线（宁杭）	06:59:00	6	59	0	6.98333	车载设备故障	杭州动车所	始发晚点	11	单向	10	0.08	2			11	26.2945
0.65	4	1.15622	87.3077	1	4	1	0		笕杭线	15:27:00	15	27	0	15.45	车载设备故障	艮山门站	车站临停	4	单向	10	0.13	2			4	4
0.516807	11	0.636274	111.098	4	37.6373	1	0		沪宁城际线	22:12:00	22	12	0	22.2	车载设备故障	镇江城际场	车站临停	11	单向	123	0.00840336	2			11	37.6373
0.521008	33.44	0.679251	110.161	12	348.298	7	2.44		沪宁城际线	22:19:00	22	19	0	22.3167	车载设备故障	宝华山站至仙林站	区间临停	31	单向	124	0.00840336	2			33.44	348.298
0.911111	6	0.759126	60.8537	2	9.72262	1	0		宁安客专线	06:08:00	6	8	0	6.13333	车载设备故障	安庆站	始发晚点	6	单向	41	0.0444444	2			6	9.72262
0.911111	2	0.957747	60.8537	0	2	2	0		安庆线（宁安)	06:31:00	6	31	0	6.51667	车载设备故障	安庆北客整所	投用热备车组+超停	2	单向	41	0.0444444	2			2	2
3.06667	28	0.948142	14.5652	8	189.867	1	0		宁安客专线	10:09:00	10	9	0	10.15	异物入侵	马鞍山东站	车站超停	28	单向	46	0.133333	2			28	189.867
1.93333	12.48	0.825632	26.0345	4	41.6637	5	1.48		宁安客专线	13:28:00	13	28	0	13.4667	异物入侵	弋江站	车站临停+上道抢修	11	单向	29	0.133333	2			12.48	41.6637
2	36	0.823925	25	12	367.734	1	0		宁安客专线	14:38:00	14	38	0	14.6333	车站设备故障	芜湖宁安场	车站超停	36	单向	45	0.0888889	2			36	367.734
1.82222	7	0.875864	27.9268	2	11.3724	1	0		宁安客专线	14:01:00	14	1	0	14.0167	车载设备故障	安庆站	始发晚点	7	单向	41	0.0888889	2			7	11.3724
2.93333	21	0.688713	15.4545	7	127.716	1	0		宁安客专线	10:08:00	10	8	0	10.1333	车载设备故障	池州宁安场	车站超停	21	单向	44	0.133333	2			21	127.716
2.96341	24	0.634179	15.2469	9	187.462	5	0		沪蓉线	08:12:00	8	12	0	8.2	车站设备故障	黄庵站	上道抢修	24	单向	81	0.0731707	2			24	187.462
2.96341	24	0.535718	15.2469	9	191.893	5	0		沪蓉线	09:28:00	9	28	0	9.46667	车站设备故障	黄庵站	上道抢修	24	单向	81	0.0731707	2			24	191.893
0.1	13.33	0.611557	595	5	57.4766	4	3.33	10	沪蓉线	03:20:00	3	20	0	3.33333	车载设备故障	合肥南沪蓉场	发车后限速（120km/h）	0	单向	84	0	2			13.33	57.4766
3.07317	17.89	0.986312	14.5238	5	74.6553	1	1.89		沪蓉线	08:28:00	8	28	0	8.46667	车载设备故障	长安集站	车站临停	16	单向	84	0.0731707	2			17.89	74.6553
2.7439	9	0.50759	16.8667	3	23.9545	1	0		沪蓉线	08:07:00	8	7	0	8.11667	车载设备故障	六安站	区间临停	9	单向	75	0.0731707	2			9	23.9545
2.7439	9	0.710683	16.8667	3	22.7359	1	0		沪蓉线	09:35:00	9	35	0	9.58333	车载设备故障	六安站	车站超停	9	单向	75	0.0731707	2			9	22.7359
3.07317	24	0.572516	14.5238	9	190.237	1	0		沪蓉线	09:05:00	9	5	0	9.08333	车载设备故障	合肥南沪蓉场	始发晚点	24	单向	84	0.0731707	2			24	190.237
0.493902	25	0.857757	116.481	8	169.121	3	0		沪蓉线	07:17:00	7	17	0	7.28333	车站设备故障	南京南宁杭场	上道抢修	25	单向	81	0.0121951	2			25	169.121
0.496599	12	1.16224	115.822	3	29.0265	2	0		沪昆高铁线	22:25:00	22	25	0	22.4167	车站设备故障	嘉兴南站	车站超停	12	单向	146	0.00680272	2			12	29.0265
2.11628	8	1.14599	23.3516	2	12.562	1	0		沪昆高铁线	06:48:00	6	48	0	6.8	车载设备故障	杭州东沪杭长场	始发晚点	8	单向	78	0.0542636	2			8	12.562
0.1	119	1.05305	595	8	914.09	1	0		沪昆高铁线	00:07:00	0	7	0	0.116667	车载设备故障	杭州东沪杭长场	更换车底+车站超停	119	单向	78	0	2			119	914.09
0.612403	15.99	1.16611	92.9747	5	62.4583	1	2.99		沪昆高铁线	22:54:00	22	54	0	22.9	车站设备故障	杭州东沪杭长场	区间临停	13	单向	79	0.0155039	2			15.99	62.4583
1.0008	21	0.61319	54.952	8	145.925	1	0		杭黄客专	15:51:00	15	51	0	15.85	车站设备故障	绩溪北杭黄场	车站超停	21	单向	36	0.0556	2			21	145.925
1.91705	16	0.999342	26.2981	5	65.0099	1	0		杭黄客专	10:45:00	10	45	0	10.75	车载设备故障	黄山北	投用热备车底+始发晚点	16	单向	23	0.1667	2			16	65.0099
2.13559	26	0.991607	23.0952	8	172.302	1	0		徐兰高速线	07:32:00	7	32	0	7.53333	车载设备故障	萧县北站	始发晚点	26	单向	63	0.0677966	2			26	172.302
0.1	9.99	0.955092	595	3	24.2394	4	2.99		徐兰高速线	05:04:00	5	4	0	5.06667	车站设备故障	铜山线路所	区间临停	7	单向	63	0	2			9.99	24.2394
2.8681	7	0.793606	15.9198	2	11.6192	1	0		杭深线	06:06:00	6	6	0	6.1	车载设备故障	宁波站	始发晚点	7	单向	86	0.0667	2			7	11.6192

## Sheet: Station events (Type 3)
Average service frequency (trains/h)	Primary delay (minute)	Operation redundancy time	Headway redundancy time	Position number	Theoretical maximum cumulative delay	Number of affected train (including the first affected train)	Additional time (minutes)	Time of subsequent speed limit loss	Dispatch section (line)	Occurrence time	Occurrence time decomposition			Natural time	Accident cause	Accident location (station/section)	Emergency measure	Disposal time (min) excluding additional start & stop time and deceleration losses	Propagation direction (one-way/two-way)	Number of passing trains throughout the day	Proportion of trains in the 2-hour time period	Cluster
10.4441	1	1.02157	0.744888	0	1	1	0		京沪高铁线	12:45:00	12	45	0	12.75	车载设备故障	徐州东站	车站超停	1	单向	158	0.132203	3
10.578	12	1.0798	0.672168	3	29.5212	1	0		京沪高铁线	17:33:00	17	33	0	17.55	车站设备故障	徐州东站	上道抢修+车站超停	12	单向	158	0.133898	3
10.0424	6.76	1.07798	0.974684	2	10.2861	5	2.76		京沪高铁线	15:56:00	15	56	0	15.9333	车载设备故障	徐州东站（尾部压岔未进站）	车站超停	4	单向	158	0.127119	3
10.9797	8	1.12427	0.46465	2	12.6272	5	0		京沪高铁线	11:14:00	11	14	0	11.2333	车载设备故障	徐州东站	车站超停	8	单向	158	0.138983	3
10.578	7	1.14786	0.672168	2	10.5564	4	0		京沪高铁线	17:47:00	17	47	0	17.7833	车载设备故障	徐州东站	车站超停	7	单向	158	0.133898	3
11.1186	11	1.18817	0.396341	3	25.871	4	0		京沪高铁线	11:41:00	11	41	0	11.6833	车站设备故障	蚌埠南站	车站超停	11	单向	160	0.138983	3
6.02542	7	1.01623	4.95781	2	10.9513	1	0		京沪高铁线	20:28:00	20	28	0	20.4667	车载设备故障	徐州东站	车站超停	7	单向	158	0.0762712	3
8.66092	13	1.13111	1.92767	4	40.6889	2	0		京沪高铁线	15:44:00	15	44	0	15.7333	超员报警	南京南京沪场	始发晚点	13	单向	137	0.126437	3
8.66092	8	1.12242	1.92767	2	12.6327	1	0		京沪高铁线	15:00:00	15	0	0	15	车载设备故障	南京南京沪场	车站超停	8	单向	137	0.126437	3
9.0546	10	1.09794	1.62647	3	23.4124	1	0		京沪高铁线	13:37:00	13	37	0	13.6167	超员报警	南京南京沪场	车站超停	10	单向	137	0.132184	3
8.72414	11	1.16996	1.87747	3	25.9802	1	0		京沪高铁线	12:34:00	12	34	0	12.5667	车载设备故障	苏州北站	车站超停	11	单向	132	0.132184	3
8.39847	11.99	1.04118	2.14416	3	29.7229	4	2.99		京沪高铁线	11:12:00	11	12	0	11.2	车站设备故障	南京南京沪场	区间临停	9	单向	137	0.122605	3
8.66092	2	1.18614	1.92767	0	2	1	0		京沪高铁线	15:07:00	15	7	0	15.1167	车载设备故障	南京南京沪场	车站超停	2	单向	137	0.126437	3
8.28161	6.99	1.02645	2.24497	2	10.9006	1	2.99		京沪高铁线	14:50:00	14	50	0	14.8333	车站设备故障	秦淮河线路所	区间临停+上道抢修	4	单向	131	0.126437	3
9.5546	9.31	1.161	1.2797	2	15.137	1	2.31		京沪高铁线	18:03:00	18	3	0	18.05	区间设备故障	苏州北站	车站超停	7	单向	133	0.143678	3
5.86015	12.99	1.03676	5.23864	4	41.5924	1	2.99		京沪高铁线	09:40:00	9	40	0	9.66667	车站设备故障	上海虹桥高速场	区间临停	10	单向	133	0.0881226	3
8.34483	7.99	1.16502	2.19008	2	12.4849	1	2.99		京沪高铁线	15:13:00	15	13	0	15.2167	异物入侵	常州北站	车站超停	5	单向	132	0.126437	3
9.84195	5	1.18954	1.09635	1	5	2	0		京沪高铁线	19:26:00	19	26	0	19.4333	车载设备故障	南京南京沪场	车站超停	5	单向	137	0.143678	3
8.15326	4	1.15009	2.35902	1	4	1	0		京沪高铁线	11:42:00	11	42	0	11.7	车载设备故障	上海虹桥站	始发晚点	4	单向	133	0.122605	3
5.77203	11	1.12124	5.39496	3	26.2725	1	0		京沪高铁线	08:36:00	8	36	0	8.6	车载设备故障	镇江南站	车站超停	11	单向	131	0.0881226	3
5.86015	9	1.07708	5.23864	2	14.7688	1	0		京沪高铁线	09:09:00	9	9	0	9.15	车载设备故障	上海虹桥高速场	始发晚点	9	单向	133	0.0881226	3
2.4023	1	1.15262	19.9761	0	1	1	0		京沪高铁线	06:39:00	6	39	0	6.65	异物入侵	无锡东站	车站超停	1	单向	132	0.0363985	3
5.86015	4	1.15271	5.23864	1	4	1	0		京沪高铁线	22:28:00	22	28	0	22.4667	车载设备故障	苏州北站	车站超停	4	单向	133	0.0881226	3
4.48	5	1.00775	8.39286	1	5	1	0		宁杭高铁线	10:09:00	10	9	0	10.15	车载设备故障	南京南宁杭场	投用热备车组+始发晚点	5	单向	56	0.16	3
3.09	2	1.19682	14.4175	0	2	1	0		宁杭高铁线	20:14:00	20	14	0	20.2333	车载设备故障	湖州高速场	车站超停	2	单向	103	0.06	3
8.24	3	1.10457	2.28155	0	3	1	0		宁杭高铁线	09:39:00	9	39	0	9.65	超员报警	湖州高速场	车站超停	3	单向	103	0.16	3
8.08	6	1.00705	2.42574	1	6	1	0		宁杭高铁线	11:57:00	11	57	0	11.95	车载设备故障	宜兴站	车站超停	6	单向	101	0.16	3
4.12	2	1.0353	9.56311	0	2	1	0		宁杭高铁线	07:21:00	7	21	0	7.35	车载设备故障	德清站	车站超停+区间临停	2	单向	103	0.08	3
3.64	8	1.15775	11.4835	2	12.5267	2	0		宁杭高铁线	16:42:00	16	42	0	16.7	车载设备故障	南京南宁杭场	车站超停+限速（江宁-句容限速200）	8	单向	56	0.13	3
4.08	4	1.03909	9.70588	1	4	1	0		宁杭高铁	07:20:00	7	20	0	7.33333	车载设备故障	南京南站	投用热备车组+始发晚点	4	单向	102	0.08	3
8.24	8	1.16232	2.28155	2	12.5131	1	0		宁杭高铁线	11:45:00	11	45	0	11.75	车载设备故障	杭州东宁杭甬场	始发晚点	8	单向	103	0.16	3
6.12	4	1.02543	4.80392	1	4	1	0		宁杭高铁线	18:34:00	18	34	0	18.5667	车载设备故障	南京南站	始发晚点	4	单向	102	0.12	3
4.04	3	1.10137	9.85149	0	3	1	0		宁杭高铁线	07:45:00	7	45	0	7.75	车载设备故障	长兴站	车站超停	3	单向	101	0.08	3
8.60504	10	0.691449	1.97266	3	25.8513	7	7		沪宁城际线	14:31:00	14	31	0	14.5167	车载设备故障	常州城际场	车站超停+限速（逐级提速运行14min）	3	单向	128	0.134454	3
4.53782	11.88	0.521258	8.22222	4	42.3074	6	4.88		沪宁城际线	16:39:00	16	39	0	16.65	车载设备故障	上海站	终到晚点	7	单向	72	0.12605	3
8.26891	3.44333	0.851069	2.2561	1	3.44333	1	2.44333		沪宁城际线	15:36:00	15	36	0	15.6	车载设备故障	镇江城际场	限速（限速200运行7min）	1	单向	123	0.134454	3
4.53782	6.44	0.666885	8.22222	2	10.8793	1	2.44		沪宁城际线	09:58:00	9	58	0	9.96667	车载设备故障	南京城际场	始发晚点	4	单向	72	0.12605	3
4.84034	8.8	0.540109	7.39583	3	23.1593	1	0	3.8	沪宁城际线	06:16:00	6	16	0	6.26667	车载设备故障	常州城际场	限速（限速200km/h运行19min）+投用热备车组+终到晚点	5	单向	128	0.0756303	3
7.68293	11	0.868495	2.80952	3	27.789	1	0		沪蓉线	19:52:00	19	52	0	19.8667	车载设备故障	合肥南沪蓉场	车站超停	11	单向	84	0.182927	3
2.7439	2	0.764593	16.8667	0	2	1	0		沪蓉线	09:34:00	9	34	0	9.56667	车载设备故障	六安站	车站超停	2	单向	75	0.0731707	3
6.85976	9	0.894665	3.74667	3	21.632	7	0	4	沪蓉线	18:19:00	18	19	0	18.3167	车站设备故障	六安站	上道处理+车站超停+限速（40km/h）	5	单向	75	0.182927	3
8.44218	11.99	1.01283	2.10717	3	29.893	1	2.99		沪昆高铁线	08:13:00	8	13	0	8.21667	车站设备故障	金山北站	车站临停	9	单向	146	0.115646	3
9.93197	7	1.14947	1.0411	2	10.5516	1	0		沪昆高铁线	16:40:00	16	40	0	16.6667	车载设备故障	嘉兴南站	车站超停	7	单向	146	0.136054	3
7.94558	5.31	1.19971	2.55137	1	5.31	1	2.31		沪昆高铁线	14:51:00	14	51	0	14.85	车站设备故障	海宁西站	上道抢修+车站超停	3	单向	146	0.108844	3
7.90698	9	1.0486	2.58824	2	14.8542	1	0		沪昆高铁线	10:14:00	10	14	0	10.2333	车载设备故障	金华杭长场	车站超停	9	单向	102	0.155039	3
7.11628	3	1.14815	3.43137	0	3	1	0		沪昆高铁线	09:45:00	9	45	0	9.75	车载设备故障	金华杭长场	车站超停	3	单向	102	0.139535	3
7.11628	11	1.15596	3.43137	3	26.0642	1	0		沪昆高铁线	15:21:00	15	21	0	15.35	车载设备故障	金华杭长场	车站超停	11	单向	102	0.139535	3
6.32558	7	1.18194	4.48529	2	10.4542	1	0		沪昆高铁线	12:32:00	12	32	0	12.5333	车载设备故障	金华杭长场	车站超停（2次）	7	单向	102	0.124031	3
3.52713	1	1.00839	12.011	0	1	1	0		沪昆高铁线	06:33:00	6	33	0	6.55	车载设备故障	义乌杭长场	车站超停	1	单向	130	0.0542636	3
8.06202	13	1.11407	2.44231	4	40.8593	8	0		沪昆高铁线	13:20:00	13	20	0	13.3333	车载设备故障	义乌杭长场	车站超停	13	单向	130	0.124031	3
6.07752	13	1.08308	4.87245	4	41.1692	1	0		沪昆高铁线	12:21:00	12	21	0	12.35	车载设备故障	江山杭长场	车站超停	13	单向	98	0.124031	3
4.53488	13	1.14172	8.23077	4	40.5828	1	0		沪昆高铁线	17:09:00	17	9	0	17.15	异物入侵	杭州东站沪杭长场	车站超停	13	单向	78	0.116279	3
7.11628	11	1.04426	3.43137	3	26.7345	1	0		沪昆高铁线	15:10:00	15	10	0	15.1667	车载设备故障	金华杭长场	车站超停	11	单向	102	0.139535	3
4.53488	7	1.04255	8.23077	2	10.8723	1	0		沪昆高铁线	16:34:00	16	34	0	16.5667	异物入侵	杭州东站沪杭长场	车站超停	7	单向	78	0.116279	3
9	4.99	1.10321	1.66667	1	4.99	1	2.99		金华南联络线	15:03:00	15	3	0	15.05	车载设备故障	东孝站	车站临停	2	单向	129	0.139535	3
9.06977	2	1.15136	1.61538	0	2	1	0		沪昆高速线	14:39:00	14	39	0	14.65	车载设备故障	义乌杭长场	始发晚点	2	单向	130	0.139535	3
4.27119	7	0.605349	9.04762	2	12.184	1	0		徐兰高速线	08:08:00	8	8	0	8.13333	车载设备故障	萧县北站	车站超停	7	单向	63	0.135593	3
4.27119	8	0.733089	9.04762	2	13.8007	3	0		徐兰高铁线	08:30:00	8	30	0	8.5	车载设备故障	徐州东站	车站超停	8	单向	63	0.135593	3
3.29412	5.34	0.834574	13.2143	1	4.50543	5	2.99	2.35	合福高铁线	16:41:00	16	41	0	16.6833	区间设备故障	绩溪北合福场	限速(2km限速120)	0	单向	48	0.137255	3
3.5	8.99	0.51254	12.1429	3	23.8948	1	2.99		合福高铁线	10:30:00	10	30	0	10.5	异物入侵	巢湖东合福场至长临河站	区间临停	6	单向	51	0.137255	3
4	14	0.674252	10	5	59.8862	1	0		合福高铁线	08:45:00	8	45	0	8.75	车载设备故障	合肥南合福场	投用热备车组+始发晚点	14	单向	51	0.156863	3
3.05882	2	0.501271	14.6154	0	2	1	0		合福高铁线	12:41:00	12	41	0	12.6833	车载设备故障	铜陵北站	车站超停	2	单向	52	0.117647	3
5.1192	10.92	0.71034	6.72058	4	36.5766	1	1.92		杭深线	14:34:00	14	34	0	14.5667	车站设备故障	温州南站	区间临停	9	单向	81	0.1264	3
3.6018	8	0.73783	11.6583	2	13.7865	1	0		杭深线	07:52:00	7	52	0	7.86667	超员报警	绍兴北站	车站超停	8	单向	108	0.0667	3
6.6852	6	0.837524	3.97505	2	9.48743	1	0		杭深线	08:11:00	8	11	0	8.18333	超员报警	绍兴北站	车站超停	6	单向	108	0.1238	3
5.056	4.07	0.716606	6.86709	1	4.07	5	3.19	0.88	杭深线	15:46:00	15	46	0	15.7667	异物入侵	雁荡山站	限速（4km限速80后6km限速160）	0	单向	80	0.1264	3
6.2001	10	0.738265	4.67726	3	25.5704	1	0		杭深线	12:05:00	12	5	0	12.0833	车载设备故障	临海站	车站超停	10	单向	83	0.1494	3
5.502	3	0.671234	5.90513	1	3	1	0		杭深线	18:43:00	18	43	0	18.7167	异物入侵	余姚北站	车站超停	3	单向	105	0.1048	3
8.2296	3	0.704102	2.29076	1	3	1	0		杭深线	17:33:00	17	33	0	17.55	旅客异常	绍兴北站	车站超停	3	单向	108	0.1524	3
4.1877	11	0.88448	9.32767	3	27.6931	1	0		杭深线	18:10:00	18	10	0	18.1667	车载设备故障	温州南站	始发晚点	11	单向	81	0.1034	3
3.81	10.44	0.762229	10.748	3	26.7466	2	2.44		杭深线	11:35:00	11	35	0	11.5833	异物入侵	杭州南杭甬场	上道抢修+区间临停	8	双向	50	0.1524	3
8.2296	5	0.542826	2.29076	1	5	1	0		杭深线	11:16:00	11	16	0	11.2667	车载设备故障	绍兴北站	车站超停	5	单向	108	0.1524	3
5.976	11	0.645766	5.04016	4	37.5423	1	0		杭深线	09:33:00	9	33	0	9.55	车载设备故障	温岭站	车站超停	11	单向	80	0.1494	3
4.1877	12	0.5488	9.32767	4	42.512	4	2		杭深线	18:55:00	18	55	0	18.9167	车站设备故障	乐清站	上道抢修	10	单向	81	0.1034	3
6.2001	5	0.723495	4.67726	1	5	1	0		杭深线	08:41:00	8	41	0	8.68333	车载设备故障	台州站	始发晚点	5	单向	83	0.1494	3
4.4462	4	0.916676	8.49467	1	4	1	0		杭深线	19:53:00	19	53	0	19.8833	车载设备故障	奉化站	车站超停	4	单向	86	0.1034	3
3.726	2	0.508331	11.1031	0	2	1	0		杭深线	07:58:00	7	58	0	7.96667	车载设备故障	乐清站	始发晚点	2	单向	81	0.092	3
4.5064	6	0.867777	8.3144	2	9.39667	2	0		杭深线	19:54:00	19	54	0	19.9	车载设备故障	宁波站	车站超停	6	单向	86	0.1048	3
6.99825	6	0.595142	3.57357	2	10.2146	1	0		杭深线	13:55:00	13	55	0	13.9167	车载设备故障	绍兴东站	车站超停	6	单向	105	0.1333	3
8.001	13.99	0.66922	2.49906	5	59.9117	3	2.99		杭深线	17:41:00	17	41	0	17.6833	车载设备故障	绍兴东站	区间临停	11	单向	105	0.1524	3
3.50175	10.99	0.801108	12.1343	3	28.1634	1	2.99		杭深线	06:48:00	6	48	0	6.8	车站设备故障	绍兴东站	区间临停	8	单向	105	0.0667	3
6.6852	8	0.568227	3.97505	3	20.5906	1	0		杭深线	08:50:00	8	50	0	8.83333	车载设备故障	绍兴北站	车站超停	8	单向	108	0.1238	3
4.76835	3	0.556046	7.58297	1	3	1	0		杭深线	11:35:00	11	35	0	11.5833	车载设备故障	台州站	始发晚点	3	单向	83	0.1149	3

## Sheet: Section
72	910.164	1.04	1.04	24.99	111.096	9.99	32.6309				Primary	Sectional operation redundancy	Delay propagation rate
19.84	115.407	8.31	12.074	17.56	60.3637	4.46	7.1687			section 1	16~51	1	7.3
28.99	154.294	14.91	38.0175	10	15.3798	16.46	69.5089			section 2	3~20	1.2	6.4
32.99	305.818	12.99	32.3277	11.99	29.4726	12.46	50.9919			section 3	1~40	3	17.3
41.99	503.534	11.99	29.054	20.56	93.8458	10.99	36.4279			section 4	2~17	0.9	5.3
32.6141	355.594	13.99	35.4419	30.56	86.6066	13.99	68.0465
16.99	71.7419	6.99	9.32808	35.89	231.682	5.31	1.82
28.99	196.814	12.16	29.6581	11.02	27.7601	13.44	55.7495
40.31	286.998	12.16	29.7798	1	1	8	19.9561
32.99	341.914	7.31	10.1219	7.02	9.92091	1	1
17.95	100.972	7.56	10.6262	14.38	37.568	13.46	54.9487
29.99	265.248	12.56	30.6675	41	303.512	13.61	46.3591
37.76	453.933	7.99	11.4772	10.02	15.64	11	27.7933
72.99	1143.49	10.31	16.1182	5.92	7.78726	13.16	54.8647
56.6	722.136	15.31	39.0794	25.75	117.579	10.46	26.0971
21.84	111.449	18.73	64.6239	11.56	29.2721	9.76	31.368
31.44	327.57	11.31	27.0078	37.89	285.346	14.99	62.0163
19.46	99.1498	6.01	7.66569	2.29	2.29	6.07333	14.0864
19.76	100.495	12.01	29.9356	9.99	15.3854	5.46	7.72534
20.99	106.026	5.44	6.62419	14.16	35.4984	11.31	44.5553
26.99	120.292	4.01	4.01	4.99	4.99	13.16	32.7683
16.99	72.2066	7.44	10.7279	21.99	99.4538	16.76	83.9754
17.18	59.914	21.56	98.1083	174.44	1879.89	10.61	34.6444
145.76	2198.74	11.48	29.353	17.75	62.8686	8.44	21.055
34.31	241.028	20.42	74.1822	28.01	150.123	3.85	6.05551
29.76	202.82	12	30.1071			16.84	70.8714
24.61	130.263	15.55	40.5429			9.31	14.0938
19.99	86.5362	10.89	27.0592			12.16	29.4164
87.76	426.055	42.56	313.408			14.18	67.6115
19	82.3988	10.56	16.6765			6	8.77902
24.99	150.674	7	9.73954			4	4
38.87	245.825	3.25	3.25			3.44	1.24992
16.42	55.5461	6	7.68777			6.31	9.56478
18.13	77.7082	4.56	1.07			6.76	10.5701
25.85	134.792	10.44	16.5246			13	33.3393
18.99	65.3363	17.34	60.9085			5.44	7.46447
22.84	100.651	5.89	7.41674			12.16	30.9852
35	218.395	7.89	11.6129			11.76	29.8219
59	582.879	27.32	149.484			4	1.75503
30	218.223	8.44	12.8113			7.76	18.4371
44	128.345	6.44	8.86941			9.99	25.0263
19.63	86.2732	18.44	64.7607			16.76	71.3379
20.32	92.7705	27.44	151.753			5	6.43764
39.44	350.131	5	6.00372			10.8743	27.2872
54.89	549.474	7.44	10.7116			3.31	1.43253
31.44	229.24	8.99	13.3863			16.31	55.9944
28.63	186.74	11.31	27.3733			8.31	13.3148
20.63	57.7015	9.85	15.1997			10.77	26.712
24.32	131.778	8.44	12.7898			2	2
23.81	129.291	18.41	63.9405			15.99	54.7764
16.44	58.0766	1	1			9	13.4701
31	171.589	52.99	480.4			3.99	1.70845
28	176.962	9.31	14.0783			11.16	26.982
43.44	126.764	3.85	3.85			7.31	11.0416
32.44	93.67	3.85	3.85			12.99	33.0749
20.81	92.9418	19.99	70.1228			15.85	54.6356
16.44	57.4688	13.56	33.661			4.99	6.49967
20.72	90.6122	9.81	15.1295			7.44	11.4459
18.75	67.6758	14.84	37.9511			10.56	26.2929
17.46	61.9201	27.32	152.875			10.56	26.1371
40.56	302.589	11.89	30.1028			14.01	46.6921
53.56	489.646	19.56	68.8766			6.89	17.1495
30.44	197.435	7.89	11.725			14.56	51.3906
18.84	80.5739	11.32	28.3425			14.89	51.4191
51	538.803	11.44	28.421			14.44	49.3431
24.98	131.73	9.41	14.8155			8.44	21.5779
55.99	554.433	13.44	34.2789			6.89	11.1185
17.85	90.9041	27.84	155.503			10.89	27.825
42.99	412.024	17.43	61.3293			3.89	4.97307
22.41	116.51	9.19	14.2553			11.89	30.0262
29.99	161.247	27.44	151.187			11.63	30.3102
19.84	69.7453	8.89	13.4839			16.32	57.2499
21.99	96.5268	16.32	56.6288			9.44	24.0417
44.99	429.933	9.01	13.8996			15.44	54.2585
69.99	821.574	8.89	13.4261			11.56	40.628
27.31	143.956	3.19	3.19			8.69	13.8335
19.84	86.7358	13.44	34.7325			12.44	43.5519
50.99	459.236	12.32	31.7681			10.32	27.2251
25.07	111.991					8.44	21.2697
19.19	69.855					7.44	11.6232
45.56	380.752					8.69	22.205
22.13	100.999					15.13	80.7419
26.89	149.486					15.01	52.5027
93	365.612					15.01	51.9516
36.56	235.179					13.44	48.3449
30.84	171.036					14.56	52.0462
62.56	683.962					12.44	31.6241
						3.25	3.25
						16.99	72.3694
						8.99	14.2596
						16	55.1972
						11.13	27.8487
						9	14.3314
						6.02241	9.55333
						10.99	26.9335
						13.99	47.6763
						6.99	10.3426
						13.84	47.5928
						11.99	40.7485
						12.84	32.6049
						11.76	39.5314
						1	1
						10	24.778
						9.85	15.2527
						11.99	29.9295
						4.77667	6.53774
						8.44	13.2046
						6.99	9.92627
						6.44	8.86157
						5.89	8.4886
						6.89	9.47296
						9.99	15.5341
						10.46	27.0719

## Sheet: Station
40	388.984	45	387.645	1	1				Primary	Sectional operation redundancy	Delay propagation rate
32	255.914	40.99	433.192	12	29.5212			station 1	14~65	1.1	27
17	69.7911	36	329.134	6.76	10.2861			station 2	1~45	2.7	16.5
26	168.944	33	265.818	8	12.6272			station 3	1~14	1.3	5.7
57	846.972	12	29.3738	7	10.5564
22	107.009	4	4	11	25.871
49	535.59	57	830.251	7	10.9513
23	129.621	7	10.5489	13	40.6889
47	406.077	32	260.396	8	12.6327
20	97.3618	13	40.5417	10	23.4124
43	122.393	19.99	97.8534	11	25.9802
90	432.879	11	26.2945	11.99	29.7229
14	45.0135	4	4	2	2
27.99	180.739	11	37.6373	6.99	10.9006
14.31	46.3693	33.44	348.298	9.31	15.137
32	257.031	6	9.72262	12.99	41.5924
54.31	758.581	2	2	7.99	12.4849
25	163.976	28	189.867	5	5
59.99	335.281	12.48	41.6637	4	4
29.99	216.799	36	367.734	11	26.2725
15.99	63.3091	7	11.3724	9	14.7688
59	432.824	21	127.716	1	1
18.99	91.7141	24	187.462	4	4
15.99	63.3043	24	191.893	5	5
36.56	102.772	13.33	57.4766	2	2
38	373.239	17.89	74.6553	3	3
106	311.365	9	23.9545	6	6
32.99	148.569	9	22.7359	2	2
28	204.865	24	190.237	8	12.5267
20	125	25	169.121	4	4
128	1614.76	12	29.0265	8	12.5131
28.44	28.44	8	12.562	4	4
15	61.4481	119	914.09	3	3
30	245.052	15.99	62.4583	10	25.8513
23	184.163	21	145.925	11.88	42.3074
27.44	243.049	16	65.0099	3.44333	3.44333
43.99	550.832	26	172.302	6.44	10.8793
27.44	241.516	9.99	24.2394	8.8	23.1593
40	482.029	7	11.6192	11	27.789
32	339.107			2	2
30.44	259.833			9	21.632
24	192.948			11.99	29.893
36.44	359.725			7	10.5516
34.44	317.743			5.31	5.31
22	123.989			9	14.8542
18.99	92.8135			3	3
61	938.019			11	26.0642
25	162.253			7	10.4542
33	266.729			1	1
50	606.7			13	40.8593
20	96.4727			13	41.1692
55	769.847			13	40.5828
19	90.8511			11	26.7345
14.88	47.7522			7	10.8723
22	107.736			4.99	4.99
17	67.8083			2	2
32	254.871			7	12.184
65	593.85			8	13.8007
40	425.789			5.34	4.50543
15.31	50.4637			8.99	23.8948
24.99	142.792			14	59.8862
30	216.234			2	2
123	1082.58			10.92	36.5766
31	299.5			8	13.7865
49	403.246			6	9.48743
17	71.5243			4.07	4.07
33	308.994			10	25.5704
21.02	120.212			3	3
37	409.308			3	3
14.41	61.3817			11	27.6931
16.44	67.7512			10.44	26.7466
40	40			5	5
64	881.881			11	37.5423
23.56	156.626			12	42.512
15.99	84.7221			5	5
17	71.9124			4	4
				2	2
				6	9.39667
				6	10.2146
				13.99	59.9117
				10.99	28.1634
				8	20.5906
				3	3
