# Supplementary material for: A study of high-speed train delays and relevant propagation influence characteristics
Source: PLoS One. 2025 Feb 11;20(2):e0314293. doi: 10.1371/journal.pone.0314293 (PMC11813131; doi:10.1371/journal.pone.0314293)
Supplement: S2 File — (XLSX) [file pone.0314293.s002.xlsx]

## Sheet: HSR line 1
Month	Additional time (minutes)	Time of subsequent speed limit loss	Dispatch section (line)	Occurrence time	Accident cause	Accident location (station/section)	Emergency measure	Primary delay (minute)	Number of affected train (including the first affected train)	Propagation direction (one-way/two-way)	Number of passing trains throughout the day	Proportion of trains in the 2-hour time period
1	2.99		京沪高铁线	11:12:00	车载设备故障	宿州东站-蚌埠南站	区间临停	7	6	单向	158	0.138983
1	0		京沪高铁线	04:30:00	车站设备故障	南京南站京沪高速场	始发晚点	45	1	单向	134	0.0220339
1	2.46		京沪高铁线	19:09:00	车载设备故障	蚌埠南站-定远站	区间临停	2	1	单向	160	0.133898
1	0		京沪高铁线	20时36	车载设备故障	蚌埠南站-宿州东站	投用热备车组	72	9	单向	158	0.0762712
1	2.46		京沪高铁线	13:13:00	车载设备故障	定远站-滁州站	区间临停	14	4	单向	133	0.1322
1	2.99	3.85	京沪高铁线	14:09:00	区间设备故障	蚌埠南站-定远站	区间临停+限速（4km限速80）	13	7	单向	160	0.127119
1	2.99		京沪高铁线	02:01:00	车载设备故障	蚌埠南站至宿州东站	区间临停	38	1	单向	158	0.00338983
2	2.99	8	京沪高铁线	07:49:00	环境影响	定远站-蚌埠南站	限速（160运行20min）+车站超停	18	4	单向	160	0.0728814
2	2.99		京沪高铁线	09:20:00	车载设备故障	宿州东站-蚌埠南站	区间临停（2次）+投用热备车组+车站超停	30	4	单向	158	0.125424
2	0		京沪高铁线	12:45:00	车载设备故障	徐州东站	车站超停	1	1	单向	158	0.132203
2	2.99		京沪高铁线	13:00:00	区间设备故障	蚌埠南站-定远站	上道抢修	39	12	单向	160	0.132203
2	2.46		京沪高铁线	13:35:00	车载设备故障	宿州东站-蚌埠南站	区间临停	10	1	单向	158	0.132203
2	2.99		京沪高铁线	09:14:00	车载设备故障	宿州东-蚌埠南站	区间临停	8	1	单向	158	0.125424
2	0		京沪高铁线	20:25:00	环境影响	蚌埠南站	上道抢修	40	7	单向	160	0.0762712
2	0		京沪高铁线	21:23:00	环境影响	定远站	上道抢修	32	3	单向	160	0.0762712
2	2.99	14.6241	京沪高铁线	11:37:00	车载设备故障	定远站-蚌埠南站	区间临停+限速（160运行19min）+车站超停	15	7	单向	160	0.138983
2	2.99		京沪高铁线	16:56:00	区间设备故障	定远站-蚌埠南站	上道抢修+车站临停	11	10	单向	160	0.133898
2	2.99		京沪高铁线	13:28:00	区间设备故障	扬州线路所-南京南京沪场	上道抢修+区间临停	14	7	单向	134	0.132203
2	2.99		京沪高铁线	19:03:00	环境影响	定远站-滁州站	区间临停	26	7	单向	133	0.133898
2	2.31		京沪高铁线	21:06:00	环境影响	宿州东站-徐州东站	区间临停+限速（40km/h）	38	31	双向	158	0.0762712
2	2.99		京沪高铁线	17:02:00	区间设备故障	蚌埠南站-定远站	上道抢修+区间临停	30	14	单向	160	0.133898
2	0		京沪高铁线	20:24:00	车载设备故障	蚌埠南站	车站超停+限速（275km/h）	17	1	单向	160	0.0762712
2	0		京沪高铁线	15:47:00	车载设备故障	徐州东站	车站超停	26	1	单向	158	0.127119
3	1.04		京沪高铁线	07:39:00	旅客异常	南京南京沪场-扬州线路所	限速（200km/h运行2min）	0	1	单向	134	0.0728814
3	2.31		京沪高铁线	20:40:00	车载设备故障	蚌埠南站-宿州东站	区间临停+限速（250）	3	1	单向	158	0.0762712
3	2.44		京沪高铁线	14:57:00	异物入侵	蚌埠南站-定远站	区间临停	11	1	单向	160	0.127119
4	0		京沪高铁线	17:16:00	车载设备故障	定远站-蚌埠南站	车站临停	8	1	单向	160	0.133898
4	0		京沪高铁线	15:04:00	车载设备故障	扬州线路所-南京南京沪场	车站超停	1	1	单向	134	0.127119
4	0		京沪高铁线	17:33:00	车站设备故障	徐州东站	上道抢修+车站超停	12	1	单向	158	0.133898
4	2.76		京沪高铁线	15:56:00	车载设备故障	徐州东站（尾部压岔未进站）	车站超停	4	5	单向	158	0.127119
4	2.46		京沪高铁线	19:40:00	车载设备故障	宿州东站-徐州东站	区间临停	11	6	单向	158	0.133898
5	2.76	2.85	京沪高铁线	11:24:00	车载设备故障	滁州站-定远站	区间临停	8	6	单向	133	0.138983
5	0		京沪高铁线	13:30:00	异物入侵	滁州站-定远站	限速（限速80维持运行）	11	4	单向	133	0.132203
6	2.31	3.85	京沪高铁线	12:47:00	车载设备故障	定远站-蚌埠南站	区间临停+限速（4km限速80）	7	6	单向	160	0.132203
6	0		京沪高铁线	16:45:00	车站设备故障	徐州东站	上道处理	57	16	单向	158	0.133898
6	2.46		京沪高铁线	18:37:00	车载设备故障	南京南京沪场-扬州线路所	区间临停	8	2	单向	134	0.133898
6	2.99	3.96	京沪高铁线	10:09:00	车载设备故障	宿州东站-徐州东站	区间临停+限速（4km限速80）	11	8	单向	158	0.138983
6	2.76		京沪高铁线	17:37:00	车载设备故障	蚌埠南站-定远站	区间临停	7	1	单向	160	0.133898
6	2.99		京沪高铁线	15:15:00	车载设备故障	蚌埠南站-宿州东站	区间临停	12	1	单向	158	0.127119
6	3.07333		京沪高铁线	12:24:00	车载设备故障	宿州东站-蚌埠南站	区间临停+限速（200km/h限速运行6min）	3	1	单向	158	0.132203
6	2.99		京沪高铁线	19:29:00	区间设备故障	蚌埠南站-定远站	区间临停+限速（4km限速80）	27	15	双向	160	0.133898
6	2.46		京沪高铁线	08:43:00	车载设备故障	定远站-滁州站	区间临停	3	1	单向	133	0.125424
7	2.76		京沪高铁线	19:34:00	车载设备故障	蚌埠南站-定远站	区间临停+投用热备车底+车站临停	35	1	单向	160	0.133898
7	0		符夹线（京沪）	05:37:00	车载设备故障	淮北站	区间停运+投用热备车+更改始发	36	3	单向	158	0.0220339
7	2.31		京沪高铁线	18:35:00	环境影响	滁州站-蚌埠南站	大风禁行（20km禁行）+区间临停+限速（20km限速40）	9	21	双向	158	0.133898
7	2.31		京沪高铁线	21:01:00	区间设备故障	滁州站-定远站	区间临停+限速（4km限速80）	6	4	双向	133	0.0762712
7	0		京沪高铁线	11:14:00	车载设备故障	徐州东站	车站超停	8	5	单向	158	0.138983
7	2.31	3.85	京沪高铁线	20:39:00	车载设备故障	定远站-蚌埠南站	区间临停+限速（4km限速80）	7	7	单向	160	0.0762712
7	2.76		京沪高铁线	12:21:00	车载设备故障	徐州东站-宿州东站	区间临停+限速（4km限速80）	14	11	单向	158	0.132203
7	0		京沪高铁线	17:47:00	车载设备故障	徐州东站	车站超停	7	4	单向	158	0.133898
7	2.76	3.85	京沪高铁线	12:21:00	车载设备故障	徐州东站-宿州东站	区间临停+限速（4km限速80）	4	3	单向	158	0.132203
8	2.44		京沪高铁线	15:40:00	车载设备故障	宿州东站-蚌埠南站	区间临停	6	8	单向	158	0.127119
8	3.85		京沪高铁线	18:03:00	区间设备故障	蚌埠南站-定远站	限速（4km限速80）	0	2	双向	160	0.133898
8	2.99	3.85	京沪高铁线	17:05:00	车载设备故障	滁州站-定远站	区间临停+限速（4km限速80）	10	4	单向	133	0.133898
8	2.99		京沪高铁线	15:44:00	车载设备故障	扬州线路所-滁州站	惰行+区间临停+投用热备车底+车站超停	70	21	单向	134	0.127119
8	2.31		京沪高铁线	21:12:00	车载设备故障	宿州东站-徐州东站	区间临停	7	9	单向	158	0.0762712
8	2.31	3.85	京沪高铁线	20:39:00	车载设备故障	定远站-蚌埠南站	区间临停+限速（4km限速80）	6	10	单向	160	0.0762712
8	0		京沪高铁线	11:41:00	车站设备故障	蚌埠南站	车站超停	11	4	单向	160	0.138983
8	0		京沪高铁线	20:28:00	车载设备故障	徐州东站	车站超停	7	1	单向	158	0.0762712
8	2.06	3.85	京沪高铁线	20:39:00	车载设备故障	定远站-蚌埠南站	区间临停+限速（4km限速80）	9	10	单向	160	0.0762712
8	3.6		京沪高铁线	08:40:00	车载设备故障	蚌埠南站-定远站	限速（140km/h运行5min）+限速（140km/h运行17min）+投用热备车组+车站超停	53	11	单向	160	0.125424
9	2.99	3.85	京沪高铁线	18:31:00	车载设备故障	滁州-定远站	区间临停	15	2	单向	133	0.133898
9	2.76	1.42	京沪高铁线	17:52:00	异物入侵	定远站-蚌埠南站	区间临停+限速（4km限速160）	10	7	单向	160	0.133898
9	0		京沪高铁线	06:42:00	车站设备故障	徐州东京沪场	始发晚点	22	9	双向	158	0.0728814
9	2.44		京沪高铁线	10:25:00	异物入侵	蚌埠南站-宿州东站	区间临停+区间临停	29	30	双向	158	0.138983
9	0		京沪高铁线	18:47:00	车站设备故障	蚌埠南站	上道抢修+车站临停	49	8	单向	160	0.133898
9	0		京沪高铁线	14:52:00	车载设备故障	定远站-滁州站	限速（200km/h运行4min）	6	1	单向	133	0.127119
9	0		京沪高铁线	09:33:00	车站设备故障	蚌埠南站	车站超停	23	5	单向	160	0.125424

## Sheet: HSR line 2
Month	Additional time (minutes)	Time of subsequent speed limit loss	Dispatch section (line)	Occurrence time	Accident cause	Accident location (station/section)	Emergency measure	Primary delay (minute)	Number of affected train (including the first affected train)	Propagation direction (one-way/two-way)	Number of passing trains throughout the day	Proportion of trains in the 2-hour time period
1	2.46		京沪高铁线	13:21:00	车载设备故障	昆山南京沪场-苏州北站	区间临停	17	4	单向	133	0.1321
1	0		京沪高铁线	15:44:00	超员报警	南京南京沪场	始发晚点	13	2	单向	137	0.126437
1	2.99		京沪高铁线	09:39:00	车载设备故障	镇江南站-秦淮河线路所	区间临停	10	4	单向	131	0.0881226
1	0		京沪高铁线	15:00:00	车载设备故障	南京南京沪场	车站超停	8	1	单向	137	0.126437
1	0		京沪高铁线	13:37:00	超员报警	南京南京沪场	车站超停	10	1	单向	137	0.132184
1	0		京沪高铁线	15:15:00	车载设备故障	上海虹桥站	投用热备车组+始发晚点	47	1	单向	133	0.126437
2	2.76		京沪高铁线	18:48:00	车载设备故障	常州北站-丹阳北站	区间临停+投用热备车组+车站超停	17	1	单向	132	0.143678
2	0		京沪高铁线	21:54:00	车站设备故障	南京南京沪场	车站超停	20	1	单向	137	0.118774
2	4		京沪高铁线	08:28:00	车载设备故障	无锡东站-常州北站	限速（310km运行38min）	0	1	单向	132	0.0881226
2	0		京沪高铁线	12:34:00	车载设备故障	苏州北站	车站超停	11	1	单向	132	0.132184
2	2.99		京沪高铁线	16:25:00	车载设备故障	丹阳北站-常州北站	区间临停	18	3	单向	132	0.130268
2	2.99		京沪高铁线	08:00:00	环境影响	黄渡线路所-昆山南京沪场	区间临停	24	6	单向	133	0.0881226
2	0		京沪高铁线	07:13:00	车站设备故障	南京南动车所	始发晚点	33	2	单向	137	0.0363985
2	2.99		京沪高铁线	11:12:00	车站设备故障	南京南京沪场	区间临停	9	4	单向	137	0.122605
3	0		京沪高铁线	07:34:00	车载设备故障	南京南京沪场	始发晚点	12	1	单向	137	0.0363985
3	2.44		京沪高铁线	14:05:00	车载设备故障	苏州北站-无锡东站	区间临停	1	1	单向	132	0.126437
3	0		京沪高铁线	15:07:00	车载设备故障	南京南京沪场	车站超停	2	1	单向	137	0.126437
3	2.99		京沪高铁线	16:26:00	车载设备故障	常州北站-无锡东站	区间临停	14	4	单向	132	0.130268
3	2.99		京沪高铁线	05:25:00	异物入侵	镇江南站-丹阳北站	区间临停	22	1	单向	132	0.00574713
3	2.99		京沪高铁线	14:50:00	车站设备故障	秦淮河线路所	区间临停+上道抢修	4	1	单向	131	0.126437
3	2.31		京沪高铁线	12:41:00	车载设备故障	镇江南站-丹阳北站	区间临停	4	1	单向	132	0.132184
3	2.99		京沪高铁线	08:39:00	车载设备故障	黄渡线路所-昆山南京沪场	区间临停	9	4	单向	133	0.0881226
3	0		京沪高铁线	14:01:00	车站设备故障	苏州北站	限速（4km限速80）+投用热备车底+车站超停	43	4	单向	133	0.126437
3	2.31		京沪高铁线	18:03:00	区间设备故障	苏州北站	车站超停	7	1	单向	133	0.143678
3	2.99		京沪高铁线	09:40:00	车站设备故障	上海虹桥高速场	区间临停	10	1	单向	133	0.0881226
3	2.76		京沪高铁线	17:30:00	车载设备故障	昆山南京沪场-苏州北站	区间临停	4	1	单向	133	0.130268
3	0		京沪高铁线	07:20:00	车载设备故障	南京南动车所	始发晚点	4	1	单向	137	0.0363985
4	2.76	1.42	京沪高铁线	20:53:00	异物入侵	常州北站-无锡东站	区间临停+限速（4km限速160）	13	6	单向	132	0.118774
4	2.31	1.69	京沪高铁线	20:29:00	车载设备故障	镇江南站-丹阳北站	区间临停+限速（4km限速80）	9	2	单向	132	0.118774
4	0		京沪高铁线	06:40:00	车载设备故障	上海虹桥	投用热备车组+始发晚点	57	1	单向	133	0.0363985
4	0		京沪高铁线	15:33:00	车站设备故障	常州北站	上道抢修+始发晚点	90	8	双向	132	0.126437
4	0		京沪高铁线	07:31:00	车载设备故障	镇江南站	车站超停	7	1	单向	131	0.0363985
4	0		京沪高铁线	13:20:00	车载设备故障	上海虹桥站	始发晚点	14	1	单向	133	0.132184
4	2.44		京沪高铁线	15:11:00	车载设备故障	秦淮河线路所-镇江南站	区间临停	3	1	单向	131	0.126437
4	2.76		京沪高铁线	17:59:00	区间设备故障	昆山南京沪场-黄渡线路所	区间临停+区间封锁	143	50	双向	133	0.130268
5	2.31	3.85	京沪高铁线	11:44:00	异物入侵	黄渡线路所-虹桥高速场	区间临停+限速（4km限速80）	6	5	单向	133	0.122605
5	2.76		京沪高铁线	17:21:00	车载设备故障	无锡东站-常州北站	区间临停	9	1	单向	132	0.130268
5	2.99		京沪高铁线	15:13:00	异物入侵	常州北站	车站超停	5	1	单向	132	0.126437
5	2.31		京沪高铁线	10:41:00	异物入侵	常州北站-无锡东站	区间临停	32	6	单向	132	0.122605
5	0		京沪高铁线	19:26:00	车载设备故障	南京南京沪场	车站超停	5	2	单向	137	0.143678
5	2.76		京沪高铁线	13:33:00	车载设备故障	丹阳北站-常州北站	区间临停+投用热备车组	27	9	单向	132	0.132184
5	0		京沪高铁线	14:32:00	异物入侵	镇江南站-秦淮河线路所	限速（区间运缓，4km限速80）	4	1	单向	131	0.126437
5	0		京沪高铁线	06:55:00	车载设备故障	上海虹桥高速场	投用热备车底+始发晚点	32	1	单向	133	0.0363985
5	2.76	3.85	京沪高铁线	15:59:00	车载设备故障	无锡东站-常州北站	区间临停+限速（4km限速80）	18	9	单向	132	0.126437
5	0		京沪高铁线	11:42:00	车载设备故障	上海虹桥站	始发晚点	4	1	单向	133	0.122605
5	2.99		京沪高铁线	14:12:00	车载设备故障	镇江南站-丹阳北站	区间临停+限速（280km/h维持运行）	17	6	单向	132	0.126437
6	2.76		京沪高铁线	15:30:00	异物入侵	无锡东站-常州北站	区间临停+上道抢修+区间临停+上道抢修	85	32	双向	132	0.126437
6	2.76		京沪高铁线	12:13:00	车载设备故障	黄渡线路所-昆山南京沪场	区间临停	5	1	单向	133	0.132184
6	2.99		京沪高铁线	16:15:00	车载设备故障	上海虹桥高速场-黄渡线路所	区间临停	7	2	单向	133	0.130268
6	2.99		京沪高铁线	13:13:00	异物入侵	无锡东站	车站临停+车站超停	25	5	单向	132	0.132184
6	2.31		京沪高铁线	17:25:00	车载设备故障	常州北站	车站临停	12	6	单向	132	0.130268
6	0		京沪高铁线	13:01:00	车载设备故障	秦淮河线路所-镇江南站	车站临停+投用热备车底	19	1	单向	131	0.132184
6	2.76		京沪高铁线	18:05:00	车载设备故障	无锡东站-常州北站	区间临停	14	3	单向	132	0.143678
7	0		京沪高铁线	08:36:00	车载设备故障	镇江南站	车站超停	11	1	单向	131	0.0881226
7	0		京沪高铁线	21:08:00	旅客异常	苏州北站	车站超停	32	1	单向	133	0.118774
7	0		京沪高铁线	11:23:00	车载设备故障	丹阳北站-镇江南站	车站超停	5	1	单向	132	0.122605
8	2.76	2.11429	京沪高铁线	16:16:00	区间设备故障	常州北站-丹阳北站	区间临停+限速（1km限速80）	6	3	双向	132	0.130268
8	2.31		京沪高铁线	13:48:00	车载设备故障	常州北站-无锡东站	区间临停	1	1	单向	132	0.132184
8	2.31		京沪高铁线	20:50:00	车载设备故障	常州北站-无锡东站	区间临停	14	8	单向	132	0.118774
8	2.31		京沪高铁线	15:05:00	车载设备故障	无锡东站-常州北站	区间临停	6	5	单向	132	0.126437
8	2.31		京沪高铁线	13:03:00	异物入侵	常州北站	上道抢修	52	17	单向	132	0.132184
8	0		京沪高铁线	09:09:00	车载设备故障	上海虹桥高速场	始发晚点	9	1	单向	133	0.0881226
8	0		京沪高铁线	06:46:00	车站设备故障	上海虹桥高速场	始发晚点+变更进路+上道抢修	13	1	单向	133	0.0363985
9	0		京沪高铁线	09:53:00	车载设备故障	南京南宁杭场	车站超停+投用热备车组	25	2	单向	137	0.0881226
9	2.99		京沪高铁线	08:02:00	车载设备故障	黄渡线路所-昆山南京沪场	区间临停	11	5	单向	133	0.0881226
9	2.99		京沪高铁线	06:53:00	车载设备故障	虹桥高速场-黄渡线路所	区间临停	4	1	单向	133	0.0363985
9	2.31	3.85	京沪高铁线	08:07:00	车载设备故障	无锡东站-苏州北站	区间临停+限速（4km限速80）	6	2	单向	132	0.0881226
9	0		京沪高铁线	06:39:00	异物入侵	无锡东站	车站超停	1	1	单向	132	0.0363985
9	2.31	3.85	京沪高铁线	08:07:00	车载设备故障	无锡东站-苏州北站	区间临停+限速（4km限速83）	6	2	单向	132	0.0881226
9	2.99		京沪高铁线	16:07:00	车载设备故障	镇江南站-秦淮河线路所	区间临停	22	9	单向	131	0.130268
9	0		京沪高铁线	22:28:00	车载设备故障	苏州北站	车站超停	4	1	单向	133	0.0881226
9	2.31		京沪高铁线	08:08:00	车载设备故障	无锡东站-苏州北站	区间临停	5	1	单向	132	0.0881226
9	2.31	3.46	京沪高铁线	11:55:00	车载设备故障	常州北站-无锡东站	区间临停+限速（4km限速80）	5	2	单向	132	0.122605

## Sheet: HSR line 3
Month	Additional time (minutes)	Time of subsequent speed limit loss	Dispatch section (line)	Occurrence time	Accident cause	Accident location (station/section)	Emergency measure	Primary delay (minute)	Number of affected train (including the first affected train)	Propagation direction (one-way/two-way)	Number of passing trains throughout the day	Proportion of trains in the 2-hour time period
1	2.56		宁杭高铁线	06:22:00	车载设备故障	南京南宁杭场-南京南线路所	区间临停	15	1	单向	56	0.08
	2.56		宁杭高铁线	08:16:00	车载设备故障	南京南线路所-南京南宁杭场	区间临停	5	1	单向	56	0.16
	0		宁杭高铁线	10:09:00	车载设备故障	南京南宁杭场	投用热备车组+始发晚点	5	1	单向	56	0.16
	0		宁杭高铁线	20:14:00	车载设备故障	湖州高速场	车站超停	2	1	单向	103	0.06
	0		宁杭高铁线	09:39:00	超员报警	湖州高速场	车站超停	3	1	单向	103	0.16
2	2.99		宁杭高铁线	07:48:00	车站设备故障	瓦屋山站	上道抢修+区间临停+车站超停	57	12	单向	101	0.08
	2.99		宁杭高铁线	08:50:00	车站设备故障	句容西站	上道抢修	27	10	单向	102	0.16
	2.99		宁杭高铁线	20:25:00	车站设备故障	宜兴站	上道抢修+区间临停	17	4	单向	101	0.06
	2.99		宁杭高铁线	09:57:00	车站设备故障	溧阳站	区间临停	13	4	单向	101	0.16
	0		宁杭高铁线	11:47:00	车站设备故障	湖州高速场	车站临停+车站超停	59	13	单向	103	0.16
	0		宁杭高铁线	11:59:00	车载设备故障	宜兴站-长兴站	车站超停	2	1	单向	101	0.16
	2.56		宁杭高铁线	06:39:00	车载设备故障	瓦屋山站-溧阳站	区间临停+限速（4km限速80）	10	2	单向	101	0.08
	2.99		宁杭高铁	13:47:00	车站设备故障	南京南宁杭场	上道处理+区间临停	16	1	单向	56	0.14
	2.87		宁杭高铁线	13:28:00	车载设备故障	长兴站-宜兴站	限速（限速160运行5min）+车站临停+投用热备车组	36	7	单向	101	0.14
3	2.99		宁杭高铁线	06:53:00	车载设备故障	德清站-湖州站	区间临停	5	1	单向	103	0.08
	0		宁杭高铁线	11:57:00	车载设备故障	宜兴站	车站超停	6	1	单向	101	0.16
	0		宁杭高铁线	07:21:00	车载设备故障	德清站	车站超停+区间临停	2	1	单向	103	0.08
	2.99		宁杭高铁	15:22:00	车站设备故障	宜兴站	上道抢修+区间临停	13	6	单向	101	0.13
	2.99		宁杭高铁线	11:40:00	异物入侵	湖州高速场-德清站	区间临停	13	1	单向	103	0.16
	0		宁杭高铁线	13:59:00	车载设备故障	溧阳站-瓦屋山站	区间临停	9	1	单向	101	0.14
	2.99		宁杭高铁线	11:34:00	区间设备故障	湖州高速场-德清站	区间临停	1	1	单向	103	0.16
	0		宁杭高铁线	16:42:00	车载设备故障	南京南宁杭场	车站超停+限速（江宁-句容限速200）	8	2	单向	56	0.13
	0		宁杭高铁	07:20:00	车载设备故障	南京南站	投用热备车组+始发晚点	4	1	单向	102	0.08
	0		笕杭线（宁杭）	15:23:00	异物入侵	艮山门站-杭州站	反向运行	10	1	单向	10	0.13
4	0		宁杭高铁线	11:45:00	车载设备故障	杭州东宁杭甬场	始发晚点	8	1	单向	103	0.16
	1.42		宁杭高铁线	12:06:00	异物入侵	德清站-湖州站	限速（4km限速160）+上道抢修	15	15	双向	103	0.14
	2.31	3.85	宁杭高铁线	18:46:00	车载设备故障	溧阳站-瓦屋山站	区间临停+限速（4km限速80）	5	3	单向	101	0.12
	2.13		宁杭高铁线	10:25:00	车载设备故障	德清站-湖州站	区间临停	16	3	单向	103	0.16
	3.85		宁杭高铁线	08:03:00	区间设备故障	南京南线路所-江宁站	限速（4km限速80）+区间临停+投用热备车组+车站超停	22	3	单向	102	0.16
	2.31		宁杭高铁线	08:17:00	车载设备故障	湖州高速场-长兴站	区间临停	5	2	单向	101	0.16
5	0		笕杭线（宁杭）	06:59:00	车载设备故障	杭州动车所	始发晚点	11	1	单向	10	0.08
	2.56		宁杭高铁线	11:37:00	车载设备故障	句容西站	车站临停	34	9	双向	102	0.16
	0		宁杭高铁线	07:11:00	车载设备故障	杭州东宁杭甬场	投用热备车组+车站超停	38	1	单向	103	0.08
	2.31		宁杭高铁线	07:08:00	车载设备故障	南京南宁杭场-南京南线路所	区间临停	8	3	单向	56	0.08
	2.99		宁杭高铁线	14:55:00	车载设备故障	溧水站-瓦屋山站	区间临停+更换热备车底	16	3	单向	101	0.13
	0		笕杭线	15:27:00	车载设备故障	艮山门站	车站临停	4	1	单向	10	0.13
6	2.99		宁杭高铁线	08:25:00	车站设备故障	江宁站-南京南线路所	区间临停	10	3	单向	102	0.16
	3.85		宁杭高铁线	11:33:00	区间设备故障	湖州高速场-德清站	限速（4km限速80）+区间临停	12	11	双向	103	0.16
	2.99	3.85	宁杭高铁线	14:06:00	车载设备故障	杭州东线路所-德清站	区间临停+限速（4km限速80）	16	2	单向	103	0.13
7	2.99		宁杭高铁线	11:33:00	区间设备故障	德清站-湖州站	区间临停	2	1	单向	103	0.16
	0		宁杭高铁线	18:34:00	车载设备故障	南京南站	始发晚点	4	1	单向	102	0.12
	2.31		宁杭高铁线	20:00:00	区间设备故障	宜兴站-长兴站	区间临停	13	1	单向	101	0.06
	2.31	1.42	宁杭高铁线	06:21:00	异物入侵	宜兴站-长兴站	区间临停+限速（4km限速160）	15	2	单向	101	0.08
	2.44		宁杭高铁线	09:04:00	区间设备故障	德清站-湖州高速场	区间临停	5	2	双向	103	0.16
	2.56		宁杭高铁线	09:03:00	区间设备故障	德清站-湖州高速场	区间临停	8	3	单向	103	0.16
	2.56		宁杭高铁线	09:03:00	区间设备故障	湖州高速场-德清站	区间临停	8	2	单向	103	0.16
	2.31		宁杭高铁线	07:04:00	车载设备故障	溧水站-瓦屋山站	区间临停	9	2	单向	101	0.08
	2.01		宁杭高铁线	10:35:00	车载设备故障	瓦屋山站-溧阳站	区间临停	12	4	单向	101	0.16
	0		宁杭高铁线	13:31:00	区间设备故障	宜兴站-长兴站	车站超停	35	6	单向	101	0.14
8	2.99		笕杭线	05:22:00	车载设备故障	艮山门站-杭州站	区间临停	9	1	单向	10	0.02
	0		宁杭高铁线	13:39:00	车载设备故障	湖州高速场	车站超停+投用热备车组	106	1	单向	103	0.14
9	2.99		宁杭高铁线	09:11:00	车站设备故障	宜兴站	上道抢修+区间临停	30	26	双向	101	0.16
	0		宁杭高铁线	12:26:00	车载设备故障	杭州东宁杭甬场	车站超停	28	1	单向	103	0.14
	0		宁杭高铁线	19:16:00	区间设备故障	长兴站-湖州高速场	上道抢修+车站超停	59	3	单向	101	0.12
	0		宁杭高铁线	07:45:00	车载设备故障	长兴站	车站超停	3	1	单向	101	0.08

## Sheet: HSR line 4
Month	Additional time (minutes)	Time of subsequent speed limit loss	Dispatch section (line)	Occurrence time	Accident cause	Accident location (station/section)	Emergency measure	Primary delay (minute)	Number of affected train (including the first affected train)	Propagation direction (one-way/two-way)	Number of passing trains throughout the day	Proportion of trains in the 2-hour time period
1	1.89		沪宁高铁虹桥联络线	16:02:00	车载设备故障	虹桥北线路所-安亭北线路所	区间临停	5	1	单向	139	0.12605
	2.56		沪宁城际线	12:03:00	异物入侵	丹阳城际场-常州城际场	区间临停	12	1	单向	123	0.12605
	0		沪宁城际线	18:06:00	车载设备故障	戚墅堰城际场-常州城际场	车站超停（惰行运缓3min）	30	1	单向	128	0.130252
	1.89		沪宁城际线	11:25:00	异物入侵	苏州新区站-无锡新区站	区间临停+限速（CTCS2，上限250km/h）	13	3	单向	131	0.121849
	2.44		沪宁城际线	16:29:00	车载设备故障	戚墅堰城际场-惠山站	区间临停	12	1	单向	128	0.12605
	2.44		沪宁城际线	17:33:00	区间设备故障	苏州园区站-阳澄湖站	区间临停	6	1	单向	137	0.12605
	1.89		沪宁高铁虹桥联络线	10:33:00	车载设备故障	虹桥北线路所-安亭北线路所	区间临停	5	1	单向	139	0.121849
	0		沪宁城际线	18:54:00	车载设备故障	安亭北-安亭北线路所	区间临停+投用热备车组+始发晚点	44	1	单向	139	0.130252
	2.01		沪宁城际线	10:11:00	车载设备故障	上海西站-南翔北站	区间临停	4	3	单向	72	0.121849
	1.89		沪宁城际线	15:34:00	异物入侵	戚墅堰城际场-惠山站	区间临停	9	1	单向	128	0.134454
2	1.89		沪宁高铁线	08:24:00	车站设备故障	虹桥北线路所-安亭北线路所	区间临停	2	4	单向	139	0.12605
	2.44	3.19	沪宁城际线	10:13:00	车载设备故障	常州城际场-丹阳城际场	区间临停+限速（4km限速80）	14	2	单向	123	0.121849
	1.89		沪宁城际线	11:33:00	异物入侵	宝华山站-仙林站	区间临停+限速（4km限速160）	10	4	单向	124	0.121849
	2.44	3.19	沪宁城际线	15:39:00	车载设备故障	宝华山站-镇江城际场	区间临停+限速（4km限速80）	6	2	单向	123	0.134454
	2.44	0.88	沪宁高铁线	15:12:00	异物入侵	宝华山-镇江城际场	区间临停+限速（4km限速160）	13	3	单向	123	0.134454
3	2.44	0.88	沪宁城际线	09:35:00	异物入侵	丹阳城际场-常州城际场	区间临停+限速（4km限速160）	17	1	单向	123	0.12605
	7		沪宁城际线	14:31:00	车载设备故障	常州城际场	车站超停+限速（逐级提速运行14min）	3	7	单向	128	0.134454
	2.44		沪宁城际线	15:45:00	车载设备故障	宝华山站-镇江城际场	区间临停+限速（逐级提速80~160）+投用热备车组+车站超停	37	11	单向	123	0.134454
	1.89		沪宁城际线	06:13:00	异物入侵	苏州新区站-苏州城际场	区间临停+限速（160km/h运行4min）	53	11(2停运)	单向	131	0.0756303
	2.01		沪宁城际线	12:27:00	区间设备故障	南翔北线路所-南翔北站	区间临停	10	2	单向	72	0.12605
	2.44		沪宁城际线	11:30:00	异物入侵	无锡新区-无锡城际场	区间临停	7	1	单向	131	0.121849
	2.44		沪宁城际线	08:39:00	车载设备故障	镇江城际场-丹徒站	区间临停	29	2	单向	123	0.12605
	2.44	3.19	沪宁城际线	12:46:00	车载设备故障	丹徒站-丹阳城际场	区间临停+车站超停+限速（4km限速）	23	2	单向	123	0.12605
4	2.44	3.19	沪宁城际线	14:34:00	异物入侵	安亭北站-安亭北线路所	区间临停	15	7	单向	139	0.134454
	2.44	0.88	沪宁城际线	09:39:00	异物入侵	惠山站-戚墅堰城际场	区间临停+上道抢修	21	8	单向	128	0.12605
	0		沪宁城际线	15:00:00	车站设备故障	南京城际场	始发晚点	20	1	单向	72	0.134454
	0		沪宁城际线	15:16:00	异物入侵	上海虹桥综合场	始发晚点	128	1	单向	67	0.134454
	2.56	3.25	沪宁城际线	10:26:00	车载设备故障	惠山站-戚墅堰城际场	区间临停+限速（4km限速80）	18	7	单向	128	0.121849
	2.56		沪宁高铁虹桥联络线	22:31:00	车载设备故障	安亭北线路所-虹桥北线路所	区间临停	18	1	单向	139	0.00840336
	2.56		沪宁城际	22:51:00	车载设备故障	安亭北线路所-虹桥北线路所	区间临停+终到晚点	28	1	单向	139	0.00840336
	2.44		沪宁高铁线	19:34:00	区间设备故障	南翔北线路所-上海站	区间临停	3	1	单向	72	0.130252
5	4.88		沪宁城际线	16:39:00	车载设备故障	上海站	终到晚点	7	6	单向	72	0.12605
	2.44333		沪宁城际线	15:36:00	车载设备故障	镇江城际场	限速（限速200运行7min）	1	1	单向	123	0.134454
	2.01		沪宁城际线	16:50:00	车载设备故障	仙林站-仙林线路所	区间临停+限速（250km/h维持运行）	2	1	单向	52	0.12605
	2.44		沪宁城际线	15:13:00	车载设备故障	丹阳城际场-丹徒站	区间临停	13	4	单向	123	0.134454
	2.56		沪宁城际线	12:55:00	异物入侵	阳澄湖站-昆山南城际场	区间临停+（4km限速160）	9	2	单向	137	0.12605
6	2.44		沪宁城际线	09:58:00	车载设备故障	南京城际场	始发晚点	4	1	单向	72	0.12605
	2.44	3.25	沪宁城际线	17:52:00	车载设备故障	常州城际场至-丹阳城际场	区间临停+限速（4km限速80）	3	2	单向	123	0.12605
	2.44		沪宁高铁线	06:54:00	车载设备故障	仙林站-宝华山站	区间临停	5	1	单向	124	0.0756303
	2.44		沪宁高铁	15:07:00	车站设备故障	上海西站	车站临停	26	3	单向	72	0.134454
	0		沪宁城际线	22:12:00	车载设备故障	镇江城际场	车站临停	11	1	单向	123	0.00840336
	2.44		沪宁城际线	13:51:00	车载设备故障	苏州新区站-苏州城际场	区间临停	10	5	单向	131	0.12605
7	2.44		沪宁城际线	08:08:00	车载设备故障	宝华山站-镇江城际场	区间临停	14	3	单向	123	0.12605
	2.56		沪宁城际虹桥联络线	17:47:00	车载设备故障	上海虹桥综合场-虹桥北线路所	区间临停	19	1	单向	67	0.12605
	0		沪宁城际线	06:48:00	区间设备故障	戚墅堰城际场-惠山站	上道抢修+反向运行	31	4	单向	128	0.0756303
	0		沪宁城际线	08:20:00	区间设备故障	戚墅堰城际场-惠山站	上道抢修	28	10	单向	128	0.12605
	2.44	0.88	沪宁城际线	16:49:00	异物入侵	苏州园区站-苏州城际场	区间临停+限速（4km限速160）	7	2	单向	137	0.12605
	2.44		沪宁城际线	17:29:00	车载设备故障	苏州新区站-苏州城际场	区间临停	6	1	单向	131	0.12605
	0		沪宁高铁线	18:40:00	车载设备故障	常州城际场	车站超停	15	1	单向	128	0.130252
	2.44		沪宁城际线	13:33:00	车站设备故障	安亭北线路所-南翔北线路所	区间临停	41	5	单向	139	0.12605
	2.44		沪宁城际线	09:59:00	车载设备故障	惠山站-无锡城际场	区间临停	5	1	单向	128	0.12605
	2.44	3.25	沪宁城际线	12:58:00	区间设备故障	苏州园区站-苏州城际场	限速（4km限速80）+区间临停	3	3	双向	137	0.12605
	0		沪宁城际线	11:18:00	异物入侵	南京动车所至南京城际场	上道抢修+始发晚点	30	1	单向	72	0.121849
8	2.13		沪宁城际线	20:03:00	异物入侵	丹阳城际场-常州城际场	区间临停	13	1	单向	123	0.151261
	2.01		沪宁城际线	11:51:00	车载设备故障	镇江城际场-宝华山站	区间临停	13	8	单向	123	0.121849
	2.44		沪宁城际线	22:19:00	车载设备故障	宝华山站至仙林站	区间临停	31	7	单向	124	0.00840336
	2.44		沪宁高铁线	19:30:00	区间设备故障	安亭北站-安亭北线路所	区间临停	30	5	双向	139	0.130252
	1.89		沪宁高铁线	23时00	区间设备故障	苏州新区站-无锡新区站	区间临停	34	1	单向	131	0.00840336
	2.01		沪宁城际线	08:50:00	异物入侵	无锡新区站-苏州新区站	区间临停+限速（5km限速160）	13	3	单向	131	0.12605
	0	3.8	沪宁城际线	06:16:00	车载设备故障	常州城际场	限速（限速200km/h运行19min）+投用热备车组+终到晚点	5	1	单向	128	0.0756303
9	0		沪宁城际线	14:26:00	车站设备故障	无锡新区站	上道抢修	23	3	单向	131	0.134454
	2.44		沪宁城际线	12:42:00	车站设备故障	南京城际场	区间临停	25	4	单向	72	0.12605

## Sheet: HSR line 5
Month	Additional time (minutes)	Time of subsequent speed limit loss	Dispatch section (line)	Occurrence time	Accident cause	Accident location (station/section)	Emergency measure	Primary delay (minute)	Number of affected train (including the first affected train)	Propagation direction (one-way/two-way)	Number of passing trains throughout the day	Proportion of trains in the 2-hour time period
1	2.02		宁安客专线	05:36:00	异物入侵	池州宁安场-铜陵宁安场	区间临停	9	1	单向	44	0.0222222
	1.48		合武绕行线	08:33:00	车载设备故障	长安集站-合九线路所	区间临停	10	1	单向	41	0.133333
3	0		宁安客专线	06:08:00	车载设备故障	安庆站	始发晚点	6	1	单向	41	0.0444444
	0		安庆线（宁安)	06:31:00	车载设备故障	安庆北客整所	投用热备车组+超停	2	2	单向	41	0.0444444
4	1.92	2.5	宁安客专线	09:36:00	区间设备故障	铜陵北线路所-铜陵宁安场	区间临停+限速（4km限速80）	16	5	单向	47	0.133333
	0		宁安客专线	10:09:00	异物入侵	马鞍山东站	车站超停	28	1	单向	46	0.133333
	1.48		宁安客专线	13:28:00	异物入侵	弋江站	车站临停+上道抢修	11	5	单向	29	0.133333
5	0		仙宁线	13:12:00	异物入侵	南京南宁安场-紫金山东站	上道抢修	12	10	单向	46	0.133333
	0		宁安客专线	14:38:00	车站设备故障	芜湖宁安场	车站超停	36	1	单向	45	0.0888889
	0		宁安客专线	14:20:00	异物入侵	弋江站-芜湖宁安场	车站超停	1	1	单向	29	0.0888889
6	2.02		宁安客专线	06:24:00	车载设备故障	马鞍山东站-江宁西站	区间临停	5	1	单向	46	0.0444444
7	0		宁安客专线	14:01:00	车载设备故障	安庆站	始发晚点	7	1	单向	41	0.0888889
	0.38		宁安客专线	13:27:00	异物入侵	弋江宁安场-繁昌西站	限速（4km限速140）+上道抢修	14	1	单向	29	0.133333
	2.02	2.53	宁安客专线	19:31:00	区间设备故障	繁昌西站-铜陵北线路所	区间临停+限速（4km限速80）	11	3	单向	29	0.155556
	0		宁安客专线	10:08:00	车载设备故障	池州宁安场	车站超停	21	1	单向	44	0.133333
8	0		宁安客专线	21:47:00	区间设备故障	南京南宁安场-江宁西站	车站超停	41	1	单向	46	0.0888889
9	2.02		宁安高铁线	06:20:00	异物入侵	当涂东站-马鞍山东站	区间临停	8	1	单向	45	0.0444444
	1.92		宁安客专线	11:39:00	异物入侵	繁昌西站-弋江站	区间临停+限速（4km限速160）	4	3	单向	29	0.133333

## Sheet: HSR line 6
Month	Additional time (minutes)	Time of subsequent speed limit loss	Dispatch section (line)	Occurrence time	Accident cause	Accident location (station/section)	Emergency measure	Primary delay (minute)	Number of affected train (including the first affected train)	Propagation direction (one-way/two-way)	Number of passing trains throughout the day	Proportion of trains in the 2-hour time period
1	1.89		沪蓉线	13:39:00	车载设备故障	巢北站-肥东站	区间临停	9	4	单向	81	0.134146
	2.99		沪蓉线	15:36:00	异物入侵	合肥南沪蓉场	车站超停	41	1	单向	84	0.134146
	2.44		沪蓉线	16:28:00	车载设备故障	长安集站-南分路站	区间临停+限速(4km限速80)	11	2	单向	84	0.195122
	2.56	3.25	沪蓉线	19:13:00	异物入侵	巢北站-黄庵站	区间临停+限速（4km限速160）	15	3	单向	81	0.182927
	0		沪蓉线	08:12:00	车站设备故障	黄庵站	上道抢修	24	5	单向	81	0.0731707
	0		沪蓉线	09:28:00	车站设备故障	黄庵站	上道抢修	24	5	单向	81	0.0731707
	2.44		沪蓉线	10:21:00	车载设备故障	六安站	车站超停	25	3	单向	75	0.170732
	2.56		沪蓉线	09:35:00	异物入侵	金寨站-独山站	区间临停	40	6	单向	73	0.0731707
	2.56		沪蓉线	12:05:00	车载设备故障	金寨站-天堂寨站	区间临停	8	2	单向	73	0.134146
	0		沪蓉线	15:38:00	车站设备故障	巢北站	上道抢修	40	23	双向	81	0.134146
	2.44		沪蓉线	18:55:00	区间设备故障	肥东站-巢北站间	区间临停	14	1	单向	81	0.182927
	0		沪蓉线	19:52:00	车载设备故障	合肥南沪蓉场	车站超停	11	1	单向	84	0.182927
2	2.56		沪蓉线	18:27:00	车载设备故障	肥东站-巢北站	区间临停	12	3	单向	81	0.182927
	2.44		沪蓉线	10:43:00	区间设备故障	全椒站-黄庵站	车站超停	10	1	单向	81	0.170732
	2.56	3.19	沪蓉线	05:08:00	车载设备故障	肥东站-巢北站	区间临停+限速（4km限速80）	20	4	单向	81	0
	3.33	10	沪蓉线	03:20:00	车载设备故障	合肥南沪蓉场	发车后限速（120km/h）	0	4	单向	84	0
3	1		沪蓉线	15:03:00	车载设备故障	秦淮河线路所-南京南宁杭场	区间临停	6	1	单向	81	0.134146
	0		沪蓉线	09:34:00	车载设备故障	六安站	车站超停	2	1	单向	75	0.0731707
	3.25		沪蓉线	14:43:00	异物入侵	六安站-独山站	限速（4km限速80）	0	1	单向	75	0.134146
	0		沪蓉线	13:20:00	区间设备故障	浦口站-至全椒站	区间临停	6	1	单向	81	0.134146
4	2.56		沪蓉线	12:49:00	旅客异常	天堂寨站-墩义堂站	区间临停	2	1	单向	72	0.134146
	0	4	沪蓉线	18:19:00	车站设备故障	六安站	上道处理+车站超停+限速（40km/h）	5	7	单向	75	0.182927
	1.89		沪蓉线	08:28:00	车载设备故障	长安集站	车站临停	16	1	单向	84	0.0731707
	2.56	2.16	沪蓉线	19:02:00	异物入侵	南分路站-六安站	区间临停+限速（4km限速160）	16	3	单向	81	0.182927
5	3.25		沪蓉线	17:18:00	异物入侵	巢北站-肥东站	限速（4km限速80）	0	5	单向	81	0.195122
	2.56	3.19	沪蓉线	18:48:00	车载设备故障	肥东站-巢北站	区间临停+限速（160km/h维持运行）+车站临停	13	2	单向	81	0.182927
	0		沪蓉线	08:07:00	车载设备故障	六安站	区间临停	9	1	单向	75	0.0731707
	2.56	0.9	沪蓉线	18:13:00	异物入侵	黄庵站-全椒站	区间临停+限速（4km限速160）	14	3	单向	81	0.182927
	0		沪蓉线	13:21:00	车站设备故障	南京南宁安场	始发晚点	32	6	单向	81	0.134146
6	2.56		沪蓉线	11:02:00	车站设备故障	合肥南沪蓉场-肥东站	区间临停	38	8	单向	81	0.170732
	2.44		沪蓉线	14:26:00	车载设备故障	亭子山线路所-浦口站	区间临停	8	2	单向	81	0.134146
	2.44		沪蓉线	11:38:00	车站设备故障	六安站	车站临停	28	3	单向	75	0.170732
	2.56		沪蓉线	20:28:00	车站设备故障	合肥南沪蓉场-肥东站	区间临停	51	11	单向	81	0.0853659
	2.44	0.9	沪蓉线	12:11:00	异物入侵	巢北站-肥东站	区间临停+限速（4km限速160）	14	2	单向	81	0.134146
	1.89		沪蓉线	12:31:00	车载设备故障	六安站-南分路站	区间临停+限速（45km/h运行23km）	4	1	单向	75	0.134146
7	0		沪蓉线	09:35:00	车载设备故障	六安站	车站超停	9	1	单向	75	0.0731707
	1.89		沪蓉线	09:43:00	车载设备故障	肥东站-合肥南沪蓉场站	区间临停	6	7	单向	84	0.0731707
	2.44	0.88	沪蓉线	20:18:00	异物入侵	独山站-六安站	区间临停+限速（4km限速160）	24	2	单向	81	0.0853659
8	2.44		沪蓉线	14:58:00	异物入侵	黄庵站-巢北站	区间临停	28	14	双向	81	0.134146
	0		沪蓉线	17:03:00	车载设备故障	全椒站	车站超停	24	1	单向	81	0.195122
	2.44		沪蓉线	15:39:00	车载设备故障	合肥南沪蓉场-肥东站	区间临停	6	2	单向	84	0.134146
	2.44		沪蓉线	09:24:00	车载设备故障	巢北站-肥东站	区间临停	4	1	单向	81	0.0731707
	0		沪蓉线	09:05:00	车载设备故障	合肥南沪蓉场	始发晚点	24	1	单向	84	0.0731707
	2.44		沪蓉线	13:22:00	异物入侵	黄庵站-巢北站	区间临停	16	6	单向	81	0.134146
	2.44		沪蓉线	09:08:00	车载设备故障	肥东站-合肥南沪蓉场	区间临停	25	13	单向	84	0.0731707
9	0		沪蓉线	07:17:00	车站设备故障	南京南宁杭场	上道抢修	25	3	单向	81	0.0121951
	0		沪蓉线	13:22:00	区间设备故障	全椒站-黄庵站	区间运运缓	5	1	单向	81	0.134146
	2.44		沪蓉线	13:38:00	车站设备故障	金寨站	区间临停	34	8	双向	73	0.134146
	2.44		沪蓉线	14:56:00	异物入侵	合肥南沪蓉场-肥东站	区间临停	5	1	单向	84	0.134146
	2.44		沪蓉线	13:48:00	车站设备故障	金寨站	上道抢修+区间临停	32	7	单向	73	0.134146

## Sheet: HSR line 7
Month	Additional time (minutes)	Time of subsequent speed limit loss	Dispatch section (line)	Occurrence time	Accident cause	Accident location (station/section)	Emergency measure	Primary delay (minute)	Number of affected train (including the first affected train)	Propagation direction (one-way/two-way)	Number of passing trains throughout the day	Proportion of trains in the 2-hour time period
1	2.99		沪昆高铁线	12:24:00	车载设备故障	金山北站-嘉善南站	区间临停	14	4	单向	146	0.129252
	0		沪昆高铁线	10:03:00	车站设备故障	笕桥线路所	上道抢修	22	6	单向	146	0.129252
	0		沪昆高铁线	22:25:00	车站设备故障	嘉兴南站	车站超停	12	2	单向	146	0.00680272
	2.99		沪昆高铁线	11:52:00	车站设备故障	嘉善南站	车站超停	16	1	单向	146	0.129252
	2.99		沪昆高铁	19:18:00	车载设备故障	海宁西站-余杭站	区间临停	6	1	单向	146	0.108844
2	0		沪昆高铁线	06:30:00	车载设备故障	虹桥动车所	更换车底+始发晚点	61	2	单向	146	0.108844
	2.99	3.85	沪昆高铁线	18:35:00	车载设备故障	海宁西站-桐乡站	区间临停+限速（4km限速80）	12	8	单向	146	0.108844
3	0		沪昆高铁线	08:00:00	车站设备故障	上海虹桥高速场	上道抢修（2次）	25	7	单向	146	0.115646
	0		沪昆高铁线	14:06:00	车载设备故障	嘉善南-嘉兴南	车站超停+投用热备车组	16	1	单向	146	0.108844
4	0		沪昆高铁线	18:21:00	车载设备故障	松江南-春申线路所	限速（200km/h运行11min）+投用热备车组+车站超停	51	21	单向	146	0.108844
	2.13		沪昆高铁线	09:50:00	车载设备故障	松江南站-金山北站	区间临停+限速（200km/h维持运行）	9	1	单向	146	0.115646
	0		沪昆高铁线	19:38:00	车载设备故障	嘉善南-金山北	车站临停	9	1	单向	146	0.108844
5	0		沪昆高铁线	07:36:00	车站设备故障	嘉兴南站	车站超停	33	8	单向	146	0.108844
	2.99		沪昆高铁线	08:13:00	车站设备故障	金山北站	车站临停	9	1	单向	146	0.115646
	5.98		沪昆高铁线	14:36:00	区间设备故障	桐乡站-嘉兴南站	区间临停+区间临停	19	6	双向	146	0.108844
6	0		沪昆高铁线	11:19:00	车载设备故障	嘉兴南站	车站超停+车站超停+投用热备车底	50	5	单向	146	0.129252
	0		沪昆高铁线	08:48:00	车载设备故障	桐乡站	车站超停	20	6	单向	146	0.115646
	0		沪昆高铁线	16:40:00	车载设备故障	嘉兴南站	车站超停	7	1	单向	146	0.136054
	6.02241		沪昆高铁线	12:48:00	区间设备故障	春申线路所-松江南	限速（8km限速80km/h运行）	0	3	双向	146	0.129252
7	2.99		沪昆高铁线	21:42:00	区间设备故障	余杭站-笕桥线路所	区间临停	53	4	单向	146	0.0884354
	0		沪昆高铁线	13:17:00	车载设备故障	虹桥动车所沪杭场	投用热备车底+始发晚点	55	1	单向	146	0.129252
8	0		沪昆高铁线	19:01:00	车载设备故障	上海虹桥站	始发晚点	19	4	单向	146	0.108844
	3.85		沪昆高铁线	16:36:00	环境影响	嘉善南站-嘉兴南站	限速（4km限速80）+超停	14	20	双向	146	0.136054
	2.31		沪昆高铁线	14:51:00	车站设备故障	海宁西站	上道抢修+车站超停	3	1	单向	146	0.108844
	2.99		沪昆高铁线	08:50:00	异物入侵	松江南站-春申线路所	上道抢修处理+车站临停+区间临停	40	18	双向	146	0.115646
9	2.99		沪昆高铁线	19:03:00	区间设备故障	嘉善南站-嘉兴南站	区间临停	8	1	单向	146	0.108844

## Sheet: HSR line 8
Month	Additional time (minutes)	Time of subsequent speed limit loss	Dispatch section (line)	Occurrence time	Accident cause	Accident location (station/section)	Emergency measure	Primary delay (minute)	Number of affected train (including the first affected train)	Propagation direction (one-way/two-way)	Number of passing trains throughout the day	Proportion of trains in the 2-hour time period
1	0		沪昆高铁线	06:48:00	车载设备故障	杭州东沪杭长场	始发晚点	8	1	单向	78	0.0542636
	2.99	1.42	沪昆高铁线	12:52:00	异物入侵	诸暨杭长场-义乌杭长场	区间临停+限速（4km限速160）	18	3	单向	130	0.124031
	0		沪昆高铁线	10:14:00	车载设备故障	金华杭长场	车站超停	9	1	单向	102	0.155039
	2.46	1.42	沪昆高铁线	13:29:00	异物入侵	龙游杭长场	车站临停+限速（4km限速160）	11	3	单向	102	0.124031
2	0		沪昆高铁线	09:45:00	车载设备故障	金华杭长场	车站超停	3	1	单向	102	0.139535
	0		沪昆高铁线	15:21:00	车载设备故障	金华杭长场	车站超停	11	1	单向	102	0.139535
	0		沪昆高铁线	12:32:00	车载设备故障	金华杭长场	车站超停（2次）	7	1	单向	102	0.124031
	0		沪昆高铁线	00:07:00	车载设备故障	杭州东沪杭长场	更换车底+车站超停	119	1	单向	78	0
	2.99		金华南联络线	10:47:00	车载设备故障	东孝线路所-金华杭长场	区间临停	11	2	单向	102	0.155039
3	2.99		沪昆高铁线	19:07:00	车载设备故障	杭州东沪杭长场-杭州南杭长场	区间临停	27	7	单向	78	0.124031
	0		沪昆高铁线	06:33:00	车载设备故障	义乌杭长场	车站超停	1	1	单向	130	0.0542636
	2.99		沪昆高铁线	13:14:00	区间设备故障	诸暨杭长场-义务杭长场	区间临停	4	1	单向	130	0.124031
	0		沪昆高铁线	13:20:00	车载设备故障	义乌杭长场	车站超停	13	8	单向	130	0.124031
	2.99	3.85	沪昆高铁线	08:36:00	车载设备故障	暨杭长场-义乌杭长场	区间临停+限速（4km限速80）	7	6	单向	130	0.139535
	0		沪昆高铁线	12:21:00	车载设备故障	江山杭长场	车站超停	13	1	单向	98	0.124031
	0		沪昆高铁线	17:09:00	异物入侵	杭州东站沪杭长场	车站超停	13	1	单向	78	0.116279
	0		沪昆高铁线	09:35:00	车载设备故障	金华杭长场	车站超停	22	1	单向	102	0.139535
	0		沪昆高铁线	15:10:00	车载设备故障	金华杭长场	车站超停	11	1	单向	102	0.139535
	2.99		沪昆高铁线	22:54:00	车站设备故障	杭州东沪杭长场	区间临停	13	1	单向	79	0.0155039
4	2.99		沪昆高铁线	20:46:00	车载设备故障	诸暨杭长场-杭长杭州南线路所	区间临停	6	1	单向	133	0.0852713
	0		沪昆高铁线	16:41:00	车站设备故障	杭州东沪杭长场	车站超停	17	2	单向	78	0.116279
	2.31		沪昆高铁线	17:48:00	异物入侵	衢州杭长场-龙游杭长场	区间临停	9	2	单向	102	0.116279
	2.99	3.85	沪昆高铁线	13:36:00	车载设备故障	龙游杭长场-金华杭长场	区间临停	13	2	单向	102	0.124031
5	0		沪昆高铁线	16:34:00	异物入侵	杭州东站沪杭长场	车站超停	7	1	单向	78	0.116279
	2.99		沪昆高铁线	10:43:00	车载设备故障	衢州杭长场-龙游杭长场	区间临停	19	2	单向	102	0.155039
	2.99		沪昆高铁线	12:52:00	异物入侵	杭长杭州南线路所-诸暨杭长场	区间临停+上道抢修	42	20	双向	133	0.124031
	2.99		金华南联络线	15:46:00	车载设备故障	东孝站-东孝线路所	区间临停	9	2	单向	129	0.139535
	2.99		沪昆高铁线	21:06:00	区间设备故障	东孝线路所-塘雅线路所	区间临停+投用热备车底	67	12	单向	129	0.0852713
	0		沪昆高铁线	12:16:00	车载设备故障	衢州杭长场	始发晚点	32	1	单向	102	0.124031
	0		沪昆高铁线	15:31:00	车载设备故障	杭州东沪杭长场	投用热备车底+始发晚点	65	8	单向	102	0.139535
6	2.99	3.85	沪昆高铁线	10:58:00	车载设备故障	金华杭长场-龙游杭长场	区间临停+限速（4km限速80）	6	3	单向	102	0.155039
7	2.76		沪昆高铁线	08:41:00	车载设备故障	杭长杭州南线路所-诸暨杭长场	区间临停	9	8	单向	133	0.139535
	0		沪昆高铁线	16:02:00	车载设备故障	义乌杭长场-诸暨杭长场	车站超停	1	1	单向	130	0.116279
	3.85		沪昆高铁线	17:17:00	区间设备故障	东孝线路所-金华杭长场	限速（4km限速80）	6	12	双向	102	0.116279
	2.31		沪昆高铁线	18:33:00	车载设备故障	塘雅线路所-义乌站杭长场	区间临停	25	12	单向	129	0.124031
8	0		沪昆高铁线	14:47:00	区间设备故障	义务杭长场-塘雅线路所	车站超停	10	2	单向	129	0.139535
	3.85		沪昆高铁线	09:12:00	区间设备故障	东孝线路所-金华杭长场	限速（4km限速80）	6	9	单向	102	0.139535
	0		沪昆高铁线	16时37	车站设备故障	义乌杭长场	车站超停	40	6	单向	130	0.116279
	2.31		沪昆高铁线	10:07:00	异物入侵	衢州杭长场站	区间临停+限速（4km限速160）	13	7	单向	102	0.155039
	2.99	3.85	沪昆高铁线	18:38:00	车载设备故障	义乌杭长场-诸暨杭长场	区间临停	13	2	单向	130	0.124031
9	2.99		金华南联络线	15:03:00	车载设备故障	东孝站	车站临停	2	1	单向	129	0.139535
	2.99		沪昆高铁线	10:46:00	车站设备故障	杭长杭州南线路所	上道抢修+区间临停	22	10	单向	78	0.155039
	2.99		沪昆高铁线	13:03:00	区间设备故障	义乌杭长场-诸暨杭长场	区间临停	9	7	双向	130	0.124031
	0		沪昆高速线	14:39:00	车载设备故障	义乌杭长场	始发晚点	2	1	单向	130	0.139535
	0		沪昆高铁线	14:00:00	车站设备故障	诸暨杭长场	上道抢修+车站超停	30	15	单向	133	0.139535

## Sheet: HSR line 9
Month	Additional time (minutes)	Time of subsequent speed limit loss	Dispatch section (line)	Occurrence time	Accident cause	Accident location (station/section)	Emergency measure	Primary delay (minute)	Number of affected train (including the first affected train)	Propagation direction (one-way/two-way)	Number of passing trains throughout the day	Proportion of trains in the 2-hour time period
2	0		杭黄客专	15:51:00	车站设备故障	绩溪北杭黄场	车站超停	21	1	单向	36	0.0555556
	2.56		杭黄客专	04:34:00	车载设备故障	绩溪北杭黄场-三阳站	区间临停	9	1	单向	35	0.0555556
4	1.89		杭黄客专	09:43:00	区间设备故障	绩溪北杭黄场-三阳站	区间临停	36	3	单向	35	0.138889
6	0		杭黄客专	10:45:00	车载设备故障	黄山北	投用热备车底+始发晚点	16	1	单向	23	0.166667
7	2.29		杭昌高速线	15:27:00	旅客异常	桐庐站-富阳站	限速（限速120运行3min）	0	1	单向	39	0.0555556
8	2.44		杭昌高速线	11:37:00	区间设备故障	杭州南杭甬场-杭长杭州南线路所	区间临停+限速（4km限速80）	6	3	双向	39	0.166667
9	0		杭昌高铁线	20:14:00	车站设备故障	杭州南杭甬场	上道抢修+车站超停	123	24	双向	39	0.138889

## Sheet: HSR line 10
Month	Additional time (minutes)	Time of subsequent speed limit loss	Dispatch section (line)	Occurrence time	Accident cause	Accident location (station/section)	Emergency measure	Primary delay (minute)	Number of affected train (including the first affected train)	Propagation direction (one-way/two-way)	Number of passing trains throughout the day	Proportion of trains in the 2-hour time period
1	2.99		徐兰高速线	09:18:00	车载设备故障	砀山南站-永城北站	区间临停（2次）+投用热备车组+车站超停	48	3	单向	56	0.135593
	2.99	1.42	徐兰高速线	12:21:00	异物入侵	永城北站-砀山南站	区间临停+上道抢修	14	3	单向	56	0.152542
2	0		徐兰高速线	07:32:00	车载设备故障	萧县北站	始发晚点	26	1	单向	63	0.0677966
5	0		徐兰高速线	08:08:00	车载设备故障	萧县北站	车站超停	7	1	单向	63	0.135593
7	1		徐兰高速线	16:55:00	车载设备故障	萧县北站-永城北站	限速（限速280运行5min）	0	1	单向	56	0.152542
	2.99		徐兰高铁线	21:21:00	车载设备故障	徐州东线路所-铜山线路所	区间临停+区间临停	50	8	单向	59	0.101695
	2.31		徐兰高速线	18:52:00	车载设备故障	砀山南站-永城北站	区间临停	7	2	单向	56	0.135593
8	3.85		徐兰高铁	06:08:00	区间设备故障	徐州东线路所-铜山线路所	限速（4km限速80）	0	2	双向	63	0.0677966
	0		徐兰高铁线	08:30:00	车载设备故障	徐州东站	车站超停	8	3	单向	63	0.135593
	3.85		徐兰高速线	17时23	区间设备故障	徐州东线路所-铜山线路所	限速（6km限速80）	0	4	双向	63	0.152542
9	2.99		徐兰高速线	05:04:00	车站设备故障	铜山线路所	区间临停	7	4	单向	63	0

[truncated: 3 more sheets: HSR line 11, HSR line 12, HSR line 13]
