# Supplementary material for: A study of high-speed train delays and relevant propagation influence characteristics
Source: PLoS One. 2025 Feb 11;20(2):e0314293. doi: 10.1371/journal.pone.0314293 (PMC11813131; doi:10.1371/journal.pone.0314293)
Supplement: S3 File — (XLSX) [file pone.0314293.s003.xlsx]

## Sheet: January
Year	Date	Event description		Dispatch section (line)	Occurrence time	Accident cause	Accident location (station/section)	Emergency measure	Primary delay (minute)	Number of affected train (including the first affected train)	Propagation direction (one-way/two-way)
2018	12月31日6:00时至18:00	5、沪蓉线13时39分,G1725次(上海虹桥-汉口、上海动车段CR400BF-A-3026号、张刚/合肥机务		沪蓉线	0.56875	车载设备故障	巢北站-肥东站	区间临停	9	4	单向
		段)因ATP报主机与DMI通信中断停于巢北站至肥东站间下行线K428+595处（2.4‰下坡道），
		重启后以C2部分监控模式运行，13时48分开，运行至前方肥东站进站后恢复正常。影响后续
		3列动车组不同程度晚点。详情待查。
		8、沪蓉线15时36分,G1717次(上海虹桥-驻马店西、武汉动车段CRH380AL-2622号、赵兵/合肥机		沪蓉线	0.65	异物入侵	合肥南沪蓉场	车站超停	41	1	单向
		务段)随车机械师汇报受电弓监控视频发现13车1位受电弓绝缘子上有一只鸟，要求合肥南沪
		蓉场办客停车时停电处理，15时40分合肥南沪蓉场14道停车，16时05分对合肥南沪蓉场13、
		14道单独停电，16时20分处理完毕恢复供电，G1717次16时31分开，超停41分钟。详情待查。
2019	1月2日6:00时至18:00	6、沪宁高铁虹桥联络线16时02分,G7152次(上海虹桥-芜湖，南京动车段CR400BF-3003号，孙光		沪宁高铁虹桥联络线	0.668056	车载设备故障	虹桥北线路所-安亭北线路所	区间临停	5	1	单向
		祥/南京东机务段)运行至虹桥北线路所至安亭北线路所间上行线K20+850处（无坡道）因ATP
		黑屏常用制动停车，重启ATP后恢复正常，16时07分开车，详情待查。
		7、沪蓉线16时28分，G1721次(上海虹桥-武汉，武汉动车段CRH380AL-2583号，潘杨/武昌南机务		沪蓉线	0.686111	车载设备故障	长安集站-南分路站	区间临停+限速(4km限速80)	11	2	单向
		段)运行至长安集站至南分路站间下行线512km000m处5车2位受电弓自动降弓，列车停于下行
		线514km795m处（2‰上坡道）。经随车机械师检查无异常后由原5车、13车2位弓换升5车、
		13车1位弓后16时39分开车。后续首列D2197次在长安集站至南分路站间下行线510km000m至
		514km000m处限速80km/h通过后汇报未发现异常，详情待查。
	1月4日6:00时至18:00	2、合福高铁线16时41分G323次(北京南站-厦门北站、北京动车段CRH380B-5667+5741号、许凯/		合福高铁线	0.695139	线路设施故障	绩溪北合福场	限速(2km限速120)	0	5	单向
		合肥机务段)运行至绩溪北合福场内下行线1264km000m处司机汇报晃车（晃车时运行速度290
		km/h）。后续G301次、55751次在晃车地点限速120km/h通过后汇报无异常，后续G325次、
		G7419次、G1901次逐列提速运行汇报无异常，详情待查。
	1月5日6:00时至18:00	2、沪昆高铁线12时24分,G7511次(上海虹桥-温州南，南京动车段CRH380B-3619+3682号，高金叶/		沪昆高铁线	0.516667	车载设备故障	金山北站-嘉善南站	区间临停	14	4	单向
		上海机务段)因DMI与主机通信中断而触发常用制动停于金山北站至嘉善南站间下行线K55+978
		处（5‰上坡道），ATP重启后12时38分开车。影响D3291、G1387、G1633次列车不同程度晚点，
		详情待查。
	1月6日18:00时至6:00	1、沪蓉线19时13分D3062次(汉口-上海虹桥，上海动车段CRH2A-2026号，合肥机务段司机：王勇)		沪蓉线	0.800694	异物入侵	巢北站-黄庵站	区间临停+限速（4km限速160）	15	3	单向
		运行至巢北站至黄庵站间上行线396km000m处因疑似撞异物停于巢北站至黄庵站间上行线395km
		795m处（5.7‰上坡道），随车机械师下车检查无异常，19时28分开车。后续D3066次、G7223次
		在碰撞异物地点前后2km限速160km/h通过均未发现异常。详情待查。
	1月6日6:00时至18:00	2、沪宁城际线12时03分D3013次(汉口-上海虹桥，武汉动车段CRH2B-4097号，徐凯/合肥机务段)		沪宁城际线	0.502083	异物入侵	丹阳城际场-常州城际场	区间临停	12	1	单向
		运行至丹阳城际场至常州城际场间下行线193km000m处因撞异物停在189km555m处（13‰下坡
		道），随车机械师下车检查发现头罩上有血迹和羽毛，不影响正常运行，12时15分开车。详
		情待查。
	1月7日18:00时至6:00	1、宁启线19时02分，浦口北站101号道岔反位无表示，19时11分工务、电务销记正常，影响D5534		宁启线	0.797222	车站设备故障	浦口北站	区间临停	8	1	单向
		次(南通-南京、南京动车段CRH2A-2178+2165号、陈浩/南京东机务段)浦口北站19时08分停车，
		19时16分开，临停8分。详情待查。
	1月8日6:00时至18:00	1、沪昆高铁线10时03分笕桥线路所3号道岔故障，10时07分上海高铁维修段登记上道抢修，10时		沪昆高铁线	0.41875	车站设备故障	笕桥线路所	上道抢修	22	6	单向
		29时处理完毕，恢复正常使用。影响G1228次及后续5列动车组列车不同程度晚点，详情待查。
	1月9日18:00时至6:00	1、沪宁城际线18时03分，G7222次（上海-合肥，南京动车段CR400BF-3046，陆海天/南京东机务		沪宁城际线	0.754167	车载设备故障	戚墅堰城际场-常州城际场	车站超停（惰行运缓3min）	30	1	单向
		段）运行至戚墅堰城际场至常州城际场间上行线K161+597处06车报高压控制单元触发线电流过
		流保护（故障代码：33E8、33F2），司机断电降弓惰力维持运行，18时06分到达常州城际场
		（停车办客），18时35分随车机械师将06车受电弓及高压隔离开关切除，换升03车受电弓，
		18时38分开。详情待查。
	1月9日6:00时至18:00	1、沪蓉线8时12分黄庵站2/4号道岔定位无表示，8时30分工务、电务申请上道处理，8时54分故		沪蓉线	0.341667	车站设备故障	黄庵站	上道抢修	24	5	单向
		障处理完毕恢复正常。影响D3077次、G1773次、G7648次、G7262次、G7458次不同程度晚点。
		详情待查 。
		3、沪蓉线9时28分黄庵站8号道岔定位无表示，9时32分工务、电务申请上道处理，9时56分故		沪蓉线	0.394444	车站设备故障	黄庵站	上道抢修	24	5	单向
		障处理完毕恢复正常。影响G1545次、G599次、D3003次、D2207次、D3073次不同程度晚点。
		详情待查。
		4、沪蓉线10时21分合肥南沪蓉场TEDS报G1773次(上海虹桥至长沙南，上海动车段CRH380BL-3732		沪蓉线	0.43125	车载设备故障	六安站	车站超停	25	3	单向
		号，张云涛/武昌南机务段)07车运行方向右侧辅助变流器裙板格栅疑似异常需立即停车检查。
		10时22分停在六安站内下行线K549+232处，随车机械师下车检查处理后，10时49分正常开车。
		影响D2255次、D353次不同程度晚点。详情待查。
	1月10日6:00时至18:00	1、沪蓉线9时35分,D3016次(汉口-上海虹桥，武汉动车段CRH2B-4097号，潘杨/武昌南机务段)司		沪蓉线	0.399306	异物入侵	金寨站-独山站	区间临停	40	6	单向
		机汇报金寨站至独山站间上行线588km590m处有一毛竹因积雪压弯侵入上行线影响行车。工务、
		维管登乘G1738次（金寨站9时41分到，10时05分开)进入区间检查处理（区间10时19分停，10
		时59分开）,10时54分工务、维管销记设备正常。影响上行5列动车组不同程度晚点,详情待查。
		3、京沪高铁线11时12分,G1805次(许昌东-上海虹桥，郑州动车段CRH380BL-5542号，张勇/徐州		京沪高铁线	0.466667	车载设备故障	宿州东站-蚌埠南站	区间临停	7	6	单向
		机务段)运行至宿州东站至蚌埠南站间下行线因无线连接超时转为C2模式运行，后因K810+284
		处B08103-3号有源应答器发送默认报文11时13分停于K813+831处（4‰上坡道），11时20分维
		持C2部分监控模式开车，11时34分转为C2完全监控模式运行。影响下行5列动车组不同程度晚
		点，详情待查。
		4、沪宁城际线11时25分,G7060次(上海-南京，南京动车段CR400BF-3003号，马善智/南京东机务		沪宁城际线	0.475694	异物入侵	苏州新区站-无锡新区站	区间临停+限速（CTCS2，上限250km/h）	13	3	单向
		段)运行至苏州新区站至无锡新区站间上行线K102+200处撞异物，停于K107+220（4‰上坡道）
		处，机械师下车检查发现是右侧排障器撞鸟所致，不影响正常运行，11时38分开车。影响
		G7044次苏州新区站11时30分停，11时38分开；G7010次苏州新区站11时36分停，11时41分开，
		详情待查。
	1月11日18:00时至6:00	1、沪昆高铁线22时25分嘉兴南站11号道岔定位无表示，经检查处理，22时35分工务、电务销记恢		沪昆高铁线	0.934028	车站设备故障	嘉兴南站	车站超停	12	2	单向
		复正常使用。影响：G2366次(邵阳-上海虹桥、上海动车段CR400BF-5016号、杭州机务段：丁明)
		嘉兴南站22时23分停，22时37分开，超停12分；G1376次嘉兴南站II道22时35分停、22时39分开，
		临停4分。详情待查。
	1月13日6:00时至18:00	4、宁启线17时55分，异物侵限报警系统姜堰-南莫间监测点K170+340处红网报警，工务18时24分		宁启线	0.775	异物入侵	南莫站-姜堰站	车站临停	16	1	单向
		封锁上道处理，18时41分销记恢复正常。影响：K62次(南通-西安、南京东机务段HXD3C-297
		号、朱勇/南京东机务段)在南莫站-姜堰站间上行线K176+417处（2‰上坡道）17时58分停，
		18时43分开；D5538次南莫站18时30分停，18时46分开，临停16分。详情待查。
	1月14日18:00时至6:00	2、京沪高铁南京南站京沪高速场4时30分全场红光带，经电务检查处理5时40分销记恢复正常使用。		京沪高铁线	0.1875	车站设备故障	南京南站京沪高速场	始发晚点	45	1	单向
		影响DJ7699次始发晚点45分。详情待查。
	1月14日6:00时至18:00	2、京沪高铁线13时21分，G134次（上海虹桥-北京南、北京动车段CHR380CL-5607、吴肖乐/上		京沪高铁线	0.55625	车载设备故障	昆山南京沪场-苏州北站	区间临停	17	4	单向
		海机务段)因紧急制动环路断开故障（故障代码：2334、2335）停于昆山南京沪场至苏州北站
		上行线1267km517m处（1‰下坡道），司机汇报7号车受电弓（后弓）掉入接触网分相无电区，
		切除7号车受电弓后13时38分开车，驶出接触网分相无电区后恢复双弓运行。影响后续3列上
		行列车不同程度晚点。详情待查。
		4、沪宁城际线16时29分G7263次(合肥南-上海，南京动车段CRH2C-2014号，徐道文/南京东机务		沪宁城际线	0.686806	车载设备故障	戚墅堰城际场-惠山站	区间临停	12	1	单向
		段)司机汇报：列车头罩有异音。16时30分停在戚墅堰城际场至惠山站间下行线K150+647
		（5‰下坡道）处，随车机械师下车检查无异常，16时42分开车。详情待查。
		5、沪宁城际线17时33分沪宁高铁606、605单元【苏州城际场(不含)至苏州园区站（含）至阳澄		沪宁城际线	0.73125	区间设备故障	苏州园区站-阳澄湖站	区间临停	6	1	单向
		湖站（含）至昆山南城际场（不含）间上、下行】过负荷跳闸自动重合闸成功。影响G7144次
		(上海虹桥-安庆，上海动车段CRH380B-3604+3677号，施梁/南京东机务段)阳澄湖站至苏州园
		区站间上行线K73+100（0‰坡道）处17时35分停，随车机械师检查无异常后17时41分开。
	1月15日6:00时至18:00	1、沪蓉线12时05分D2213次（上海虹桥-重庆北，上海动车段CRH1B-1052号、武昌南机务段司机		沪蓉线	0.503472	车载设备故障	金寨站-天堂寨站	区间临停	8	2	单向
		：李俊）因IDU屏报总风压力低（故障代码：5103）停于金寨站至天堂寨站间下行线K619+751
		处（5.7‰下坡道）。经随车机械师处理后，12时13分开车，恢复正常运行。影响G577次在金
		寨站至天堂寨站间下行线K618+056处（5.7‰下坡道）12时13分停，12时15分开，停车2分。详情
		待查。
		2、杭深线14时34分温州南站上行进站信号不能开放，14时47分电务销记故障处理完毕，恢复正		杭深线	0.606944	车站设备故障	温州南站	区间临停	9	1	单向
		常使用。影响G7550次(苍南-上海虹桥；上海动车段CRH380BL-3568号；朱千勋/杭州机务段)在
		瓯海-温州南站间上行线K590+600处（0.54‰下坡）14时41分停，14时50开，临停9分。详情
		待查。
	1月17日6:00时至18:00	1、宁安客专线5时36分DJ8698次（安庆—南京南，南京动车段/CRH2A-2038，吴树超/南京东机		宁安客专线	0.233333	异物入侵	池州宁安场-铜陵宁安场	区间临停	9	1	单向
		务段）运行至池州宁安场至铜陵宁安场间上行线189km000m处疑似撞异物，停于187km957m
		（9.5‰下坡道）处，随车机械师下车检查发现列车头部有鸟毛和血迹，5时45分开车。详情
		待查。
		3、宁启线7时30分D5503次（南京-南通，南京动车段CRH2A-2197，熊朝辉/南京东机务段）司机		宁启线	0.3125	异物入侵	六合站	车站临停	11	1	单向
		汇报：因00车走行部异音紧急制动停在六合站内下行线K36+828处。随车机械师下车检查发现
		运行方向左侧头罩下方有动物皮毛及血迹，不影响正常运行，7时41分开车。详情待查。
		4、杭深线10时15分G7662次(温州南-合肥南、上海动车段CRH380BL-3502号、陈晨/杭州机务段)		杭深线	0.427083	车载设备故障	温州南站	始发晚点	17	2	单向
		司机报告温州南站换端始发时ATP制动试验不通过、通信中断，断电重启后恢复正常，10时33
		分开车，始发晚点17分。影响D3231次温州南站下行进站信号机外K587+200处（0‰）10时
		22分停车，10时30分开。详情待查。
	1月18日18:00时至6:00	1、京沪高铁线19时09分,G1951次(太原南-上海虹桥，太原车辆段CRH380A-2847号，上海机务段：		京沪高铁线	0.797917	车载设备故障	蚌埠南站-定远站	区间临停	2	1	单向
		李剑)列车因ATP允许速度突降触发紧急制动停于蚌埠南站-定远站间下行线K852 + 487处
		(7.4‰下坡度) ，缓解后恢复正常， 19时11分开。详情待查。
	1月18日6:00时至18:00	1、宁杭高铁线6时01分,D5571次(南京南-宜兴、成都动车段CRH3A-3094＋3109号、万飞/南京		宁杭高铁线	0.265278	车载设备故障	南京南宁杭场-南京南线路所	区间临停	15	1	单向
		东机务段)在南京南宁杭场开车前机能试验时，报线电流过流（故障代码301A），经随车机
		械师检查正常后6时14分正点开车。6时22分运行至南京南宁杭场至南京南线路所下行线K2
		+424处（5.4‰上坡道）又因同一故障停车，随车机械师切除310902车主变压器，换弓（原
		升02、10车弓，换升07、15车弓）后，6时37分开车。详情待查。
		2、沪昆高铁线11时52分,G7537次(上海虹桥-苍南，上海动车段CRH380BL-3503号，陈李彬/杭州		沪昆高铁线	0.494444	车站设备故障	嘉善南站	车站超停	16	1	单向
		机务段）嘉善南站3道停车办客，司机汇报下行发车端（距司机室约20m处）接触网吊弦上挂
		有长约60cm的塑料丝带，12时05分经供电部门确认不影响行车，G7537次12时10分开车，超
		停16分。详情待查。
		5、京沪高铁线15时44分，G226次（上海虹桥-青岛，青岛动车段CR400AF-A-2102号，梁吉文/济		京沪高铁线	0.655556	超员报警	南京南京沪场	始发晚点	13	2	单向
		南机务段）南京南京沪场办客时8、11车超员报警。向其他车厢疏散旅客后15时56分报警消
		除开车，开晚13分。影响G282次南京南京沪场15时46分到,16时03分开,超停15分,详情待查。
	1月19日18:00时至6:00	1、安庆线20时53分供电部门登记：安庆北站站内3号道岔上方（87号、88号支柱之间）接触网承力		安庆线	0.870139	车站设备故障	安庆北站	上道处理+始发晚点	21	1	单向
		索上挂塑料袋（长约50cm、宽约20cm）危及行车安全，申请不停电封锁上道处理。20时58分封锁
		，21时21分处理完毕开通。影响0G7592次（安庆-安庆北，南京动车段CRH380BL-3779，齐磊/南
		京东机务段）安庆站21时24分始发，开晚21分。
		2、京沪高铁线20时36分G22次(上海虹桥-北京南，上海动车段CR400BF-A-5053号，北京机务段：王		京沪高铁线	20时36	车载设备故障	蚌埠南站-宿州东站	投用热备车组	72	9	单向
		永生)运行至蚌埠南站至宿州东站间上行线K846+000米处HMI屏报14车高压控制单元故障（代码：
		33E8、33F2），随车机械师切除14车受电弓及车顶隔离开关，06车受电弓单弓维持运行到宿州东
		站申请换车，21时13分到达宿州东站。使用南京动车所热备车CR400BF-3036+3042号开0G8302次
		到宿州东站换乘，0G8302次南京南站21时24分开，宿州东站22时19分到，换乘完毕后G22次22时
		25分开。影响G40次蚌埠南站至宿州东站间上行线K835+522处（0‰坡道）20时45分停，20时59分
		开；G30次蚌埠南站至宿州东站间上行线K845+811处（11.4‰上坡道）20时48停，21时01分开；
		后续上行6列动车组不同程度晚点。详情待查。
	1月19日6:00时至18:00	1、沪昆高铁线6时48分G7556次(杭州东-上海虹桥、南京动车段CRH380BL-3778、徐波/杭州机务		沪昆高铁线	0.283333	车载设备故障	杭州东沪杭长场	始发晚点	8	1	单向
		段)杭州东沪杭长场开车时司机汇报ATP故障（主机与DMI通信中断），换系重启后恢复正常，
		6时56分开，始发晚点8分。详情待查。
		2、京沪高铁线9时39分,G360次(上海虹桥高速场-西安北、上海动车段CRH380BL-3566号、徐斌/		京沪高铁线	0.402083	车载设备故障	镇江南站-秦淮河线路所	区间临停	10	4	单向
		徐州机务段)运行至镇江南站至秦淮河线路所间上行线1036km000m处（0‰）因ATP报应答器报
		文丢失，自动实施最大常用制动停车，重启ATP后9时49分恢复正常开车。影响G114次镇江南
		站至秦淮河线路所间上行线1037km320m处（0‰）9时48分停，9时50分开车，以及后续G576次、
		G2次不同程度晚点。详情待查。
		6、京沪高铁线13时13分G359次(西安北-上海虹桥，西安动车段CRH380BL-3558号，徐州机务段：		京沪高铁线	0.550694	车载设备故障	定远站-滁州站	区间临停	14	4	单向
		马磊)运行至定远站至滁州站间下行线因HMI报1车停放制动检测回路故障（故障代码：670F）
		紧急制动停于K942+084m处（9.7‰上坡道），经随车机械师切除停放制动检测回路故障开关
		后，制动缓解，13时27分开。影响G115次定远站至滁州站间下行线K935+778m处（8‰上坡度）
		13时15分停，13时29分开；后续下行2列动车组不同程度晚点。详情待查。
		7、京沪高铁线15时00分,G121次(北京南-上海虹桥、北京动车段CR400BF-A-3055号、成玉归/南		京沪高铁线	0.625	车载设备故障	南京南京沪场	车站超停	8	1	单向
		京东机务段 )在南京南京沪场V道办客完毕开车时司机反映8车运行方向左侧1-1车门关门灯故
		障（故障代码1300），随车机械师做隔离处理后15时08分开，晚开8分。详情待查。
	1月20日6:00时至18:00	1、宁杭高铁线8时16分D2254次（宜兴-成都东，成都动车段CRH3A-3103+3104，陈新/南京东机		宁杭高铁线	0.344444	车载设备故障	南京南线路所-南京南宁杭场	区间临停	5	1	单向
		务段）运行至南京南线路所至南京南宁杭场间上行线0km360m处因3103车组2车线电流过流导
		致自动降弓（故障代码301A）、电流互感器过流导致升弓失败（故障代码3015），停于0km
		120m处（2.5‰上坡道），经随车机械师检查换升7车、15车弓8时21分开（原2车、10车弓）。
		详情待查。
		3、宁杭高铁线10时09分G7607次（南京南-杭州东，南京动车段CR400BF-3020+3023，邢祥明/南		宁杭高铁线	0.422917	车载设备故障	南京南宁杭场	投用热备车组+始发晚点	5	1	单向
		京东机务段）在南京南宁杭场司机汇报3020车组06车高压控制单元触发线电流过流保护
		（33F2、33E8），利用南京南动车所热备动车开0G8201次担当G7607次交路（南京南动车所
		10时22开，10时32分到），G7607次南京南宁杭场10时40分开，始发晚点5分。详情待查。
		4、沪昆高铁线10时14分G1492次运行至塘雅线路所至义乌杭长场间汇报调度员：下行G1373次		沪昆高铁线	0.426389	车载设备故障	金华杭长场	车站超停	9	1	单向
		(上海虹桥-昆明南，上海动车段CRH380BL-3734号，杭州机务段司机：柴洪绘)列车头罩有缝
		隙，G1373次金华杭长场10时28分停车办客，随车机械师申请下车检查处理，10时37分处理
		完毕，10时39分开车。超停9分。详情待查。
	1月21日6:00时至18:00	2、合武绕行线8时33分，G266次(六安-北京南，上海动车段CR400BF-A-5088号，侯凤伍/合肥机		合武绕行线	0.35625	车载设备故障	长安集站-合九线路所	区间临停	10	1	单向
		务段)运行至长安集站至合九线路所间上行线22km840m处（4.2‰上坡道）因ATP与主机通信
		中断停车，司机重启ATP后恢复正常，8时43分开车。详情待查。
		3、沪昆高铁线12时52分,G7619次(徐州东-温州南，南京动车段CRH380CL-5614号，叶奇/杭州机		沪昆高铁线	0.536111	异物入侵	诸暨杭长场-义乌杭长场	区间临停+限速（4km限速160）	18	3	单向
		务段)运行至诸暨杭长场至义乌杭长场间下行线K249+392处疑似撞击异物，停于K252+008处
		（3.7‰上坡道），随车机械师下车检查汇报无异常，13时10分开车。后续上行首列G164次，
		下行首列G7461次在撞击异物地点前后2km限速160km/h通过后司机汇报无异常，详情待查。
	1月22日6:00时至18:00	3、沪宁高铁虹桥联络线10时33分，G7136次(上海虹桥-安庆，南京动车段CR400BF-3022+3011		沪宁高铁虹桥联络线	0.439583	车载设备故障	虹桥北线路所-安亭北线路所	区间临停	5	1	单向
		号，董进/南京东机务段)运行至虹桥北线路所至安亭北线路所间上行线K12+904处（8.184‰
		上坡道）因过分相后【上海枢纽18单元，上海枢纽20单元】主断无法自动闭合停车，经随车
		机械师确认正常后10时38分开车。详情待查。
		5、沪蓉线15时38分巢北站6/8号道岔定位无表示，15时56分工务销记设备正常，16时12分电务		沪蓉线	0.651389	车站设备故障	巢北站	上道抢修	47	23	双向
		登记要点15分钟上道处理，16时25分电务销记故障处理完毕恢复正常。影响D3058次(汉口-上
		海虹桥，上海动车段CRH1B-1057号，合肥机务段：黄荣沉)肥东站至巢北站间上行线407km
		511m处（5.22‰上坡道）15时47分停，16时27分开；G678次肥东站至巢北站间上行线408km
		397m处（0.02‰上坡道）15时49分停，16时28分开；G7246次肥东站至巢北站间上行线409km
		086m处（0.02‰上坡道）15时52分停，16时30分开；G7618次肥东站至巢北站间上行线412km
		500m处（5.79‰上坡道）15时54分停，16时33分开；后续上下行19趟动车组不同程度晚点。
		详情待查。
	1月23日18:00时至6:00	2、沪宁城际线18时54分，G7207次(苏州-上海，南京动车段CRH2C-2071号，曹雪军/上海机务段，		沪宁城际线	0.7875	车载设备故障	安亭北-安亭北线路所	区间临停+投用热备车组+始发晚点	44	1	单向
		定员：610)运行至安亭北至安亭北线路所间下行线K22+000处自动降弓，停于南翔北站至上海
		西站间下行线K14+103处（无坡道），经机械师检查换4号弓(原6号受电弓)19时05分开车。19
		时21分到达上海站，随车机械师请求更换车底，后用到达的D955次车底（上海动车段CRH1E-
		1071号，定员：758）担当后续G7062次交路，原车底开0G8101次回南翔动车所，G7062次上海
		站20时16分开车，始发晚点44分。详情待查。
	1月24日18:00时至6:00	1、沪蓉线18时55分G7254次（合肥南-上海，南京动车段CRH2C-2069+2070号，南京东机务段：达		沪蓉线	0.788194	区间设备故障	肥东站-巢北站间	区间临停	14	1	单向
		雨）司机汇报在肥东站至巢北站间上行线407km600处网压波动，司机手动降弓常用制动停于巢
		北站至黄庵站间上行线405km631处（2‰下坡道），无故障代码。供电调度反映接触网设备正
		常。经随车机械师检查处理后，升原车弓（4车，12车受电弓）19时09分开车，恢复正常运行。
		详情待查。
	1月24日6:00时至18:00	3、京沪高铁线14时09分,G1893次(西安北-温州南，西安动车段CRH2C-2094+2092号，徐州机务		京沪高铁线	0.589583	区间设备故障	蚌埠南站-定远站	区间临停+限速（4km限速80）	13	7	单向
		段：王亚辉)运行至蚌埠南站至定远站间下行线K851+784处2094-06车受电弓自动降弓，停
		于K853+784处（12‰上坡道），随车机械师通过视频监控检查无异常后由原6、14车受电弓，
		换升4、12车受电弓后14时22分开车。后续G213、G229次在降弓地点前后2km处限速80km/h
		通过后汇报接触网无异常。影响G213次在蚌埠南站至定远站间下行线K852+709m处（12‰上
		坡道）14时13分停，14时27分开；后续下行5列动车组不同程度晚点。详情待查。
	1月25日18:00时至6:00	1、杭深线18时05分,G1893次(西安北-温州南，西安动车段CRH2C-2092+2094号、江一帆/杭州机		杭深线	0.753472	异物入侵	宁波东-云龙站	区间临停+限速（4km限速160）	24	2	单向
		务段）运行至宁波东至云龙站间下行线K329+684处疑似撞击异物，停于云龙站内K330+913m处，
		司机确认不影响邻线行车，经随车机械师下车检查无异常，18时29分开，G7545次在撞异物地
		点前后2km限速160km/h通过后汇报未见异常。详情待查。
		2、沪昆高铁19时18分G1395次(上海虹桥-南昌西、南昌动车段CRH380A-2840+2693、上海机务段		沪昆高铁	0.804167	车载设备故障	海宁西站-余杭站	区间临停	6	1	单向
		司机：孙迎春)司机汇报在海宁西站至余杭站间下行线133km807m处（0.9‰下坡道）因不明原
		因车辆触发常用制动停车，经随车机械师检查处理后19时24分开。详情待查。
		3、沪蓉线19时52分G4583次（上海虹桥-武汉，上海动车段CRH380BL-3539，武昌南机务段司机李		沪蓉线	0.827778	车载设备故障	合肥南沪蓉场	车站超停	11	1	单向
		超）合肥南沪蓉场停车办客，司机汇报因受电弓受流不稳，随车机械师要求换2车、10车受电
		弓运行（原升7车、15车弓），20时03分开车，超停7分。详情待查。
	1月25日6:00时至18:00	1、沪宁城际线10时11分G7042次(上海-南京，南京动车段CRH2C-2078+2084号，马寿星/南京东		沪宁城际线	0.424306	车载设备故障	上海西站-南翔北站	区间临停	4	3	单向
		机务段，2084车组00端主控)司机汇报因应答器数据报文丢失触发紧急制动，10时12分停于上
		海西站至南翔北站间上行线K7+493处（4‰下坡道），10时15分开。影响上行后续2列动车组
		不同程度晚点。详情待查。
		4、沪宁城际线15时34分G7117次(南京-上海虹桥，上海动车段CR400BF-5078号，柳旭峰/上海机		沪宁城际线	0.648611	异物入侵	戚墅堰城际场-惠山站	区间临停	9	1	单向
		务段)运行至戚墅堰城际场至惠山站间下行线K149+500处因撞异物停在K147+557处（0‰），
		随车机械师下车检查发现为撞鸟，不影响正常运行，15时43分开车。
	1月26日18:00时至6:00	2、宁杭高铁线20时14分,G7639次(南京南-宁波，南京动车段CR400BF-3003号，孙光祥/南京东机		宁杭高铁线	0.843056	车载设备故障	湖州高速场	车站超停	2	1	单向
		务段)运行至湖州高速场停车办客时ATP主机与DMI通信中断，换系重启后恢复正常，20时18分
		开车，超停2分钟，详情待查。
		3、杭深线20时14分,G589次(汉口-温州南，上海动车段CR400BF-A-5050号、程格/杭州机务段)运		杭深线	0.843056	异物入侵	雁荡山站-绅坊站	区间临停+限速（4km限速160）	10	2	单向
		行至雁荡山站至绅坊站间下行线K520+000处疑似撞击异物，停于K521+346处（3.0‰上坡道），
		司机确认不影响邻线行车，随车机械师下车检查列车无异常，20时24分开，G7521次在撞异物
		地点前后2km限速160km/h通过后汇报未见异常。详情待查。
	1月28日6:00时至18:00	1、宁杭高铁线9时39分G590/1次（温州南—武汉，上海动车段CR400BF-A5050，陈正能/合肥机		宁杭高铁线	0.402083	超员报警	湖州高速场	车站超停	3	1	单向
		务段，杭州客运段）在湖州高速场停车办客，5、10、11车超员报警，列车长疏散后9时44分
		开，超停3分。详情待查。
		2、杭深线7时52分G7502次（宁波-上海虹桥，上海动车段CR400BF-5021，朱丰/上海机务段，杭		杭深线	0.327778	超员报警	绍兴北站	车站超停	8	1	单向
		州客运段）绍兴北站停车办客，3、4、5、6车超员报警，列车长疏散后8时03分开，超停8分。
		详情待查。
		3、杭深线8时11分G7530次（宁海-上海虹桥，上海动车段CR400BF-5003，黄剑青/上海机务段，		杭深线	0.340972	超员报警	绍兴北站	车站超停	6	1	单向
		杭州客运段）绍兴北站停车办客，5车超员报警，列车长疏散后8时20分开，超停6分。详情
		待查。
		4、京沪高铁线13时37分G132次（上海虹桥-北京南，上海动车段CR400BF-A5065，张卓伟/徐州		京沪高铁线	0.567361	超员报警	南京南京沪场	车站超停	10	1	单向
		机务段，合肥客运段）南京南京沪场停车办客，4、7、8、9车超员报警，列车长疏散后13时
		50分开，超停10分。详情待查。
		5、京沪高铁线15时15分G1736次(上海虹桥-武汉；西安动车段CRH380BL-3543号；司机熊宿伦/		京沪高铁线	0.635417	车载设备故障	上海虹桥站	投用热备车组+始发晚点	47	1	单向
		合肥机务段；定员1015)在上海虹桥站司机汇报环路启动接触器故障（故障代码：678F），
		15时35分机械师请求救援，后虹桥动车所沪杭场启用热备动车组CR400BF-A5056号（上海动
		车段；定员：1193）15时46分开行0G8201次列车担当G1736次及后续交路，虹桥高速场15时
		57分到，G1736次上海虹桥高速场16时15分开，始发晚点47分，详情待查。
	1月29日18:00时至6:00	2、京沪线23时09分D718次（杭州-北京、北京机务段FXD3009、王键壮/北京机务段、北京车辆		京沪线	0.964583	旅客异常	蚌埠站	区间临停	3	1	单向
		段CR200J-5003、北京客运段担当）蚌埠站临时停车，5号车移交一名患心脏病的65岁女性旅
		客（2人陪同、持南京至北京车票），23时12分开，临停3分。病人已由120送医。详情待查。
	1月29日6:00时至18:00	1、杭深线10时24分,G1894次(温州南-西安北，西安动车段CRH2C-2095+2147号，路挺/杭州机务		杭深线	0.433333	车载设备故障	庄桥站-余姚北站	限速（降速200km/h）	4	1	单向
		段)运行至庄桥站至余姚北站间上行线时，司机汇报2095车组9号车发生烟雾报警降速
		200km/h运行，经随车机械师确认为误报警，10时28分恢复正常行车。详情待查。
		2、杭深线11时50分,D3201次(上海虹桥-厦门北，上海动车段CRH2A-2195+2028号，崔振宇/福州		杭深线	0.493056	车载设备故障	台州南站-温岭站	区间临停	17	3	单向
		机务段)运行至台州南站-温岭站间下行线K482+000处因2195号04车受电弓自动降弓停于
		K484+385处（5.8‰上坡道），经随车机械师检查无异常，由4、12车受电弓换6、14车受电
		弓运行，12时07分开车。影响后续G7665、D3295次不同程度晚点，详情待查。
		4、杭深线16时52分,杭深高铁413、414单元【云龙站（不含）-奉化站（含）-宁海站（不含）		杭深线	0.702778	区间设备故障	奉化站-宁海站	区间临停	6	1	单向
		间上、下行线】接触网过负荷跳闸，自动重合闸成功。影响G7575次(六安-温州南，南京动
		车段CR400BF-3009+3004号，张金庚/杭州机务段)在奉化站-宁海站间下行线K355+281处
		（4‰上坡道）16时53分停，16时59分开。详情待查。
	1月30日6:00时至18:00	1、沪昆高铁线13时29分G7695次(淮北-江山，南京动车段CRH2C-2108+2103号，江一帆/杭州机		沪昆高铁线	0.561806	异物入侵	龙游杭长场	车站临停+限速（4km限速160）	11	3	单向
		务段)运行至金华杭长场至龙游杭长场间下行线367km995m处撞异物，紧急制动停于龙游杭长
		场I道370km370m处（0‰坡道），随车机械师下车检查发现运行方向左侧头罩有血迹，不影响
		行车，13时40分开车。后续上下行首列G1451次、G7692次在撞异物地点前后2km限速160km/h
		通过后司机汇报无异常。详情待查。
	1月31日18:00时至6:00	4、京沪高铁线2时01分,G4338次(上海虹桥-西安北，西安动车段CRH380B-3759+3764号，董来助/		京沪高铁线	0.0840278	车载设备故障	蚌埠南站至宿州东站	区间临停	38	1	单向
		徐州机务段)运行至蚌埠南站至宿州东站间上行线因随车机械师汇报3759车组5车、6车下部有
		击打声停于K762+558处(15‰上坡道),经随车机械师下车检查无异常后,2时39分开车,详情待查

## Sheet: February
Year	Date	Event description		Dispatch section (line)	Occurrence time	Accident cause	Accident location (station/section)	Emergency measure	Primary delay (minute)	Number of affected train (including the first affected train)	Propagation direction (one-way/two-way)
2019	1月31日6:00时至18:00	2、沪宁高铁线G7160次(上海虹桥-六安；南京动车段CR400BF-3047号；司机：张科翔)运行至虹		沪宁高铁线	0.35	车站设备故障	虹桥北线路所-安亭北线路所	区间临停	2	4	单向
		桥联络线虹桥北线路所-安亭北线路所之间上行线K12+960m（4‰下坡道）处因列车过完分
		相后主断不能自动闭合8时24分停车，手动闭合后8时26分开，影响客车3列，D3064次在虹桥
		北线路所-安亭北线路所间运缓4分；G7206次在南翔北线路所-安亭北线路所间运缓4分、
		D952次在南翔北线路所-安亭北线路所间运缓2分。详情待查。
		3、京沪高铁线7时49分G4382次(上海虹桥-太原南，太原车辆段CRH380A-2654+2668号，陈怀军/		京沪高铁线	0.325694	环境影响	定远站-蚌埠南站	限速（160运行20min）+车站超停	18	4	单向
		徐州机务段)运行至定远站-蚌埠南站间上行线K890+670处（0‰）停车，司机汇报受冰雪击
		打自动降弓，随车机械师要求换弓处置，换升04、12车受电弓（降06、14车受电弓）后8时
		06分开，限速160km/h运行至蚌埠南站8时26分停车办客，经检查8时46分开，超停18分。共
		影响客车3列不同程度晚点，车次：G204、G456、G6。详情待查。
		5、沪昆高铁线9时45分接动车台通知：南昌局上饶上行TEDS报G1460次（萍乡北-温州南，郑州		沪昆高铁线	0.40625	车载设备故障	金华杭长场	车站超停	3	1	单向
		动车段CRH380B-5873+5863号，颜军鑫/南昌机务段)5863车组00车（运行方向第16辆）运行
		方向左侧注砂口盖板外翻要求前方站停车检查，9时55分金华杭长场停车办客，随车机械师
		检查确认不影响列车运行，9时59分开车，超停3分。详情待查。
		7、杭深线9时57分D3231次司机汇报在绅坊站-雁荡山站间上行线K529+900处接触网上挂塑料带，		杭深线	0.414583	异物入侵	绅坊站-雁荡山站	限速（4km限速80）+临停+上道抢修	13	8	单向
		不确定是否影响行车，通知上行D382次在K531+900-K527+900处限速80KM/H运行，D382次运
		行至K530+243处汇报接触网PW线上有一3米多长塑料带影响上行线行车。D379次台州南站10
		时37分停，临时停车上维管段人员后10时47分开；11时12分在雁荡山站至绅坊站下行线K529
		+917停车下人，11时15分异物处理完毕，维管人员登乘D382次区间11时19分开；影响上行6
		趟列车，详情待查。
		8、京沪高铁线9时20分G7695次(淮北-江山，南京动车段CRH2C-2104+2106号，许风/徐州机务段)		京沪高铁线	0.388889	车载设备故障	宿州东站-蚌埠南站	区间临停（2次）+投用热备车组+车站超停	30	4	单向
		运行至宿州东站-蚌埠南站间下行线K803+000处自动降弓,停于K811+168（0.8‰下坡）处，
		随车机械师要求换弓，换升06、14车受电弓（降04、12车受电弓）后9时30分开，9时38分在
		K827+237处再次自动降弓，停于K834+529处（0‰），经随车机械师处理后9时57分开恢复正
		常运行，10时10分随车机械师要求南京南换车，南京南动车所启用热备（南京动车段CR400
		BF-3040+3041号）担当G7695次及后续交路，10时34分开0G8601次，南京南京沪场10时45分
		到；G7695次南京南京沪场11时02分停，旅客换乘后11时08分开，超停1分。影响后续列车
		G7619、G61、G297不同程度晚点。详情待查。
		9、徐兰高速线9时18分G1804次(郑州东-上海虹桥，郑州动车段CRH380AL-2607号，赵团团/郑州		徐兰高速线	0.3875	车载设备故障	砀山南站-永城北站	区间临停（2次）+投用热备车组+车站超停	48	3	单向
		机务段)运行至砀山南站-永城北站间上行线K277+100处自动降弓停于K272+076（2.4‰下坡
		道）处，随车机械师要求换弓，换升05、13车2号受电弓（降05、13车1号受电弓）后9时36
		分开车，9时40分在K268+500处再次自动降弓，停于K265+151处（1.4‰下坡道），经随车机
		械师处理后，9时56分升5车1号弓维持运行至徐州东站更换车底，徐州东动车运用所启用热
		备车（南京动车段CRH380B3590+3633号）10时20分开0G8200次，徐州东站10时34分到，担当
		G1804次及后续交路。G1804次徐州东站10时35分停，旅客换乘后10时53分开，超停14分。影
		响G1968、G370不同程度晚点，详情待查。
	2月1日18:00时至6:00	3、京沪高铁线18时48分G160次(上海虹桥-北京南，北京动车段CR400BF-A-3054号，李扬三/南京		京沪高铁线	0.783333	车载设备故障	常州北站-丹阳北站	区间临停+投用热备车组+车站超停	17	1	单向
		东机务段)因HMI屏报高压控制单元触发线电流过流保护（故障代码33E8、33F2）停于常州北站
		至丹阳北站间上行线K1146+840处（10.5‰ 下坡道），经随车机械师处理后升14号弓（原升11
		号、3号弓）18时58分开车，维持运行至南京南京沪场更换热备动车组（南京动车段CR400BF-
		3035+3036号）。0G8231南京南动车所19时16分开，南京南京沪场19时27分到。G160次南京南京
		沪场19时34分到，换乘后19时44分开车，超停7分。详情待查。
	2月1日6:00时至18:00	2、京沪高铁线12时45分G1835次（青岛北-重庆西，青岛动车段CRH380BL-5892，王晓亮/洛阳		京沪高铁线	0.53125	车载设备故障	徐州东站	车站超停	1	1	单向
		机务段）徐州东站停车办客，13时03分接班司机汇报HMI报09车以太网连接故障（故障代
		码：0053），随车机械师确认不影响行车，13时04分开。详情待查。
	2月2日6:00时至18:00	4、绩溪北联络线16时51分绩溪北杭黄场122号道岔定位无表示，经工务、电务检查处理后，17		杭黄客专	0.660417	车站设备故障	绩溪北杭黄场	车站超停	21	1	单向
		时12分销记恢复正常使用。影响G7315次绩溪北杭黄场16时51分停，17时14分开，超停21分。
		详情待查。
	2月3日18:00时至6:00	3、京沪高铁线21时54分南京南京沪场110/112号道岔反位无表示，22时06分电务销记设备恢复		京沪高铁线	0.9125	车站设备故障	南京南京沪场	车站超停	20	1	单向
		正常使用，22时08分工务销记设备正常，影响G1939次(西安北—上海虹桥、西安动车段
		CRH380B-3759+3764、王亚辉/徐州机务段)在南京南京沪场21时53分停、22时13分开，超停
		15分。详情待查。
	2月3日6:00时至18:00	1、京沪高铁线8时28分，G8次（上海虹桥-北京南，北京动车段CR400BF-A-5086号，徐淼/上海		京沪高铁线	0.352778	车载设备故障	无锡东站-常州北站	限速（310km运行38min）	0	1	单向
		机务段）运行至无锡东站至常州北站间上行线时司机反映7车4轴1位轴温温差高，随车机械
		师要求限速310km/h维持运行，9时06分运行至南京南京沪场至扬州线路所上行线时恢复正常
		行车。详情待查。
		6、青盐线14时56分，赣榆北站至岚山西站间CTC调监灰屏（济南局调监良好），赣榆北站不能		青盐线	0.622222	车站设备故障	赣榆北站-岚山西站	车站超停	40	2	单向
		自动触发进路，15时31分赣榆北站转为非常站控模式，16时38分电务销记设备恢复正常行
		车。影响G2636次（盐城北--济南东；青岛动车段CRH380A-2513；季磊/青岛机务段）赣榆北
		站II道15时27分停，15时58分开（济南局15时55分同意接车），G4908次赣榆站15时48分停
		车，15时59分开车，详情待查。
		8、杭深线15时46分,G1673次(上海虹桥-厦门北，福州动车段CRH380AL-2550号，郑朝枝/福州机		杭深线	0.656944	异物入侵	雁荡山站	限速（4km限速80后6km限速160）	0	5	单向
		务段)司机汇报雁荡山站内上行线K512+715处接触网上有一个气球，不确定是否能正常通过，
		上行首趟G7682次在该地点前后2公里限速80km/h通过后司机汇报可降弓通过，发令后续上行
		列车在K514+715-K510+715处限速160km/h降弓通过，16时50分接供电调度通知可以正常通过
		无须降弓，影响G7588、D3108、D3132、G7596次降弓运行，详情待查。
	2月4日18:00时至6:00	1、京沪线22时37分D706次(上海-北京，北京机务段FXD3-J0010+0011号、孙晗旸/上海机务段)因		京沪线	0.942361	车载设备故障	无锡北站-戚墅堰普速场	区间临停	17	2	单向
		以太网故障降弓（故障代码：8C0B、8702、870C、8703、8C0A、870D、8102）紧急制动停在无
		锡北站至戚墅堰普速场间上行线1301km461m（0.3‰下坡道）处，经司机检查处理后，22时54分
		重新升弓开车。影响D9580次无锡北站至戚墅堰普速场间上行线1310km608m处（0.6‰下坡道）
		22时39分停，22时57分开。详情待查。
	2月4日6:00时至18:00	1、宁启线7时04分,DJ8719次(浦口北-南通，南京动车段CRH2A-2197号，石磊/南京东机务段)		宁启线	0.294444	区间设备故障	白蒲站-南通站	区间临停	97	2（后车停运）	单向
		运行至白蒲站至南通站间下行线265km817m(0.8‰下坡道）处因网压异常停车，停车后前、
		后弓均无法正常升弓，经随车机械师检查处理8时35分升原4车弓，8时41分开车。影响
		D5508次（南通站至南京站）停运。详情待查。
		4、京沪高铁线12时34分G1956次(上海虹桥—太原南、南京动车段CRH380BL-3570、陆金炯/上		京沪高铁线	0.523611	车载设备故障	苏州北站	车站超停	11	1	单向
		海机务段)苏州北站停车办客，办客完毕关门时报16车1-2车门故障，经随车机械师隔离处
		理后12时47分开车，超停11分钟。详情待查。
	2月6日6:00时至18:00	2、青盐线6时17分，阜宁东站5/7号道岔定位无表示，经设备单位处理，7时24分销记恢复正常		青盐线	0.261806	车站设备故障	阜宁东站	区间临停	56	1	单向
		使用。影响DJ7693次（连云港-盐城北，沈阳动车段CRH380B-5784号,马平斌/青岛机务段）
		在滨海港站至阜宁东站间下行线K386+997处（无坡道）6时32分停，7时27分开，详情待查。
	2月7日6:00时至18:00	5、京沪高铁线11时55分，G1204次(上海虹桥-哈尔滨西，哈尔滨动车段CRH380BG-5694+5822号，		京沪高铁线	0.541667	区间设备故障	蚌埠南站-定远站	上道抢修	39	12	单向
		徐州机务段：孟庆斌)司机汇报：蚌埠南站至定远站间下行线K901+033处应答器盖板突出。布
		置下行首列G221次及后续列车注意运行，通过后均汇报有该现象，暂不影响运行。13时00分，
		电务登记封锁蚌埠南站至定远站间下行线上道处理，13时38分销记处理完毕恢复正常行车。
		影响G41次该区间K886+857处（3.2‰下坡道）13时00分停，13时39分开；G359次该区间K883+
		608处（10.3‰上坡道）13时09分停，13时41分开；后续下行10列动车组不同程度晚点。详情
		待查。
		6、京沪高铁线13时35分G329次(天津西-福州，天津动车客车段CRH380BL-5535号，李凯/合肥机		京沪高铁线	0.565972	车载设备故障	宿州东站-蚌埠南站	区间临停	10	1	单向
		务段)因HMI屏报00车CCU1失效（故障代码：6042）WTB通讯故障触发紧急制动停于宿州东站至
		蚌埠南站间下行线K791+824处（0‰坡道），经随车机械师重启CCU1后，13时49分正常开车。
		详情待查。
		8、京沪高铁线16时25分G9475次(淮北-上海虹桥，南京动车段CRH380CL-5625号，单增鑫/徐州		京沪高铁线	0.684028	车载设备故障	丹阳北站-常州北站	区间临停	18	3	单向
		机务段)运行至丹阳北站至常州北站间下行线K1131+876处因2车自动降弓，停于K1136+792处
		（0‰坡道），切除2车车顶隔离开关，换升7、15车受电弓（原升2、10车受电弓）后恢复正
		常，16时43分开车。影响下行后续2列动车组不同程度晚点。详情待查。
	2月8日6:00时至18:00	3、京沪高铁线8时00分,黄渡线路所至昆山南京沪场间上行线K1303+353m处有源应答器因雪块击		京沪高铁线	0.333333	环境影响	黄渡线路所-昆山南京沪场	区间临停	24	6	单向
		打故障，10时16分电务人员登记上道处理，10时41分电务人员销记恢复正常行车，影响
		G1866次(宁波-郑州东，上海动车段CRH380BL-3563号，上海机务段：朱肖伟)在上海虹桥高
		速场至黄渡线路所间上行线K1303+988m处（2‰上坡）10时18分停车，10时42分开车，影响
		后续5列不同程度晚点，详情待查。
		4、宁杭高铁线瓦屋山站7时48分4号道岔反位无表示，上海高铁维修段7时50分申请上道，8时45		宁杭高铁线	0.325	车站设备故障	瓦屋山站	上道抢修+区间临停+车站超停	57	12	单向
		分销记处理完毕，设备恢复正常。影响G7686次(杭州东-淮南东，南京动车段CRH380B-3602
		号，吴海/合肥机务段)在溧阳站-瓦屋山站间上行线K67+502处（1‰上坡道）8时01分停，8
		时47分开；8时45分3号道岔反位无表示，上海高铁维修段8时50分申请上道，9时06分处理完
		毕，设备恢复正常。影响G7686在瓦屋山站8时50分停，9时07分开,超停15分。共影响上行11
		列客车不同程度晚点，详情待查。
		5、宁杭高铁线句容西站8时43分1号道岔反位无表示,8时50分上海高铁维修段申请上道，9时17		宁杭高铁线	0.368056	车站设备故障	句容西站	上道抢修	27	10	单向
		分销记处理完毕，设备恢复正常。影响G7689次(南京南-苍南，上海动车段CRH380BL-3546号，
		方久亮/南京东机务段)在江宁站至句容西站间下行线K24+090处（1‰上坡道）8时57分停，9
		时24分开，共影响下行10列客车不同程度晚点，详情待查。
		7、京沪高铁线G7695次(淮北-江山、南京动车段CRH2C-2104+2106号、王涛/徐州机务段)9时14		京沪高铁线	0.384722	车载设备故障	宿州东-蚌埠南站	区间临停	8	1	单向
		分因2104车组的01车司机室下部异音停在宿州东至蚌埠南站间下行线K791+044m（1.5‰下
		坡道）处，随车机械师下车检查后汇报无异常，9时22分开车。详情待查。
	2月9日18:00时至6:00	3、因下雪影响，京沪高铁线20时25分蚌埠南站32/34、17/19号道岔定反位无表示，组织人员上		京沪高铁线	0.850694	环境影响	蚌埠南站	上道抢修	40	7	单向
		道扫雪，21时05分清扫完毕，恢复正常行车。影响上行后续6列动车组不同程度晚点。
		5、因下雪影响，京沪高铁线21时23分定远站7号道岔定反位无表示，组织人员上道扫雪，21时55		京沪高铁线	0.890972	环境影响	定远站	上道抢修	32	3	单向
		分清扫完毕，恢复正常行车。影响下行后续3列动车组不同程度晚点。
	2月9日6:00时至18:00	1、7时13分南京南动车所228号道岔定位无表示，7时56分工务、电务销记设备恢复正常，影响		京沪高铁线	0.300694	车站设备故障	南京南动车所	始发晚点	33	2	单向
		0G7689次(南京南动车所-南京南京沪场、上海动车段CRH380BL-3545、王强小/南京东机务
		段)8时07分出库，晚开33分，后续交路G7689次南京南京沪场8时26分开，始发晚点26分钟，
		详情待查。
		2、沪宁城际线10时13分G7104次（上海虹桥-南京，南京动车段CRH2C-2072+2083，庄定武/南		沪宁城际线	0.425694	车载设备故障	常州城际场-丹阳城际场	区间临停+限速（4km限速80）	14	2	单向
		京东机务段）运行至常州城际场至丹阳城际场间上行线K193+200处因2083号04车受电弓自
		动降弓停于K197+969处（4‰下坡道），随车机械师通过视频回放检查无异常后，申请由原
		04、12车弓换升06、14车弓，10时27分开，后续首列G7492次在自动降弓地点前后各2km处
		限速80km/h通过后未发现异常，G7104次镇江城际场停车办客时随车机械师再次检查汇报无
		异常。详情待查。
		6、宁启线14时27分,D5517次(南京-南通、南京动车段CRH2A-2165号、侯磊/南京东机务段)运		宁启线	0.602083	异物入侵	南莫站-海安三场	区间临停+限速（4km限速160）	13	2	单向
		行至南莫站至海安三场间下行线182km000m处疑似撞异物停于185km000m（1.5‰上坡道）处，
		经随车机械师检查无异常后14时40分开车。后续首列D5523次在撞异物地点前后2km限速
		160km/h通过后汇报无异常。详情待查。
		8、青盐线17时25分连云港站6/8号道岔反位无表示，通知工、电部门检查处理，经检查电务17		青盐线	0.725694	车站设备故障	连云港站	始发晚点	25	2	单向
		时48分、工务17时50分销记6/8号道岔恢复正常使用。影响G2634次连云港站17时54分开车，
		始发晚点25分，D1692次连云港站17时39分停，18时03分开，超停18分。详情待查。
	2月10日6:00时至18:00	4、京沪高铁线11时37分G54次(上海虹桥-石家庄，上海动车段CRH380BL-3526号，南京东机务		京沪高铁线	0.484028	车载设备故障	定远站-蚌埠南站	区间临停+限速（160运行19min）+车站超停	21	7	单向
		段：杨昱)运行至定远站至蚌埠南站间上行线K894+000处因15车受电弓自动降弓（故障代码：
		63C2）停于K888+064（3.2‰下坡道）处，随车机械师下车检查未见异常，换升2、10车弓
		（原升7、15车弓）11时52分开，限速160km/h运行。蚌埠南站12时11分到，随车机械师再次检
		查未见异常，12时19分正常开车，超停6分。后续上行首列G116次在降弓地点前后2km处限速
		80km/h并观察接触网状态，通过后汇报无异常。影响上行后续5列动车组不同程度晚点。详情
		待查。
		6、京沪高铁线16时56分电务登记:定远站至蚌埠南站间上行线K855+057处应答器被打坏，危及		京沪高铁线	0.705556	区间设备故障	定远站-蚌埠南站	上道抢修+车站临停	11	10	单向
		行车安全，申请上道处理。16时56分发令封锁，17时12分处理完毕开通。影响G52次(宁波-天
		津西，天津动车客车段CRH380BL-5530号，王军/徐州机务段)定远站17时04分停，17时15分
		开，临停11分；后续上行10列动车组不同程度晚点。详情待查。
	2月11日18:00时至6:00	1、沪蓉线18时27分D3092次(汉口-上海虹桥，上海动车段CRH1B-1055号，单浩/合肥机务段)因随		沪蓉线	0.76875	车载设备故障	肥东站-巢北站	区间临停	12	3	单向
		车机械师发现4车常用制动闪报故障（故障代码：6259）要求立即停车，停于肥东站至巢北站
		间上行线K423+229处（1‰上坡道），经随车机械师复位后恢复正常，18时39分开车。影响
		后续上行2列动车组不同程度晚点。详情待查。
		4、沪昆高铁线0时07分G4987次(上海虹桥-南昌西、南京动车段CRH380BL-3554号，杨玲旗/杭州		沪昆高铁线	0.00486111	车载设备故障	杭州东沪杭长场	更换车底+车站超停	119	1	单向
		机务段)杭州东沪杭长场停车办客，0时08分接上海动车段汇报：上海虹桥TEDS报G4987次15车
		运行方向2轴右侧制动夹钳闸片托开口销处疑似异常，随车机械师要求将闸片卸下后作关门处
		理维持运行，因处理时间过长，临时调整利用1时04分终到杭州东杭长场0G9309次（上海动车
		段CRH380BL-3528号）车底担当G4987次后续交路，换乘完毕后2时18分开。详情待查。
	2月11日6:00时至18:00	4、京沪高铁线13时28分,南京电务段登记扬州线路所至南京南京沪场间下行线K1006+150-K1006		京沪高铁线	0.561111	区间设备故障	扬州线路所-南京南京沪场	上道抢修+区间临停	14	7	单向
		+763处应答器损坏，需要点25分钟上道处理。13时33分发令封锁，13时54分销记处理完毕，
		13时56分发令开通。影响G1813次(安阳东-上海虹桥，郑州动车段CRH380B-5079+5077号，褚
		峰/徐州机务段)在滁州站至扬州线路所间下行线K969+899（3‰下坡道）处13时33分停车，
		13时47分开车，及后续下行G9417次,G117次,G1869次,G33次,G119次,G2811次不同程度晚点。
	2月12日6:00时至18:00	1、杭深线6时40分DJ7739次(温岭至温州南，南京动车段CRH2C-2107+2103号，曹坚/杭州机务		杭深线	0.277778	异物入侵	温岭站-雁荡山站	区间临停+限速（4km限速160）	8	3	双向
		段)因在温岭站至雁荡山站间下行线K512+000处疑似撞异物，停于雁荡山站至绅坊站间下行
		线K514+782（6‰上坡道）处，随车机械师下车检查后汇报排障器有血迹，6时48分开车。
		后续上下行首列DJ7731次、G7504次在撞异物地点前后2km限速160km/h通过后司机均汇报
		无异常。详情待查。
		2、沪昆高铁线6时30分虹桥动车所京沪场0D3057次（虹桥动车所京沪场-上海虹桥综合场、上		沪昆高铁线	0.270833	车载设备故障	虹桥动车所	更换车底+始发晚点	61	2	单向
		海动车段CRH1B-1052、张卫东/合肥机务段）15车受电弓无法升起（故障代码：3210），更
		换虹桥动车所京沪场停放0D3107次车底（上海动车段CRH1B-1053），虹桥动车所京沪场7时
		31分开车，其后续交路D3056次上海虹桥综合场8时07分开，始发晚点48分。详情待查。
		3、沪蓉线10时43分,D657次(宁波-重庆北、重庆车辆段CRH2A-2230+2340号、张垚/合肥机务		沪蓉线	0.446528	区间设备故障	全椒站-黄庵站	车站超停	10	1	单向
		段)在全椒站至黄庵站间下行线占用丢失报警，10时55分电务销记为误报警，影响G677次
		全椒站10时44分停、10时56分开，超停10分。详情待查。
	2月13日18:00时至6:00	1、沪昆高铁线18时35分,G4742次(邵阳-上海虹桥、上海动车段CRH380B-3676+3677号、周岳中/		沪昆高铁线	0.774306	车载设备故障	海宁西站-桐乡站	区间临停+限速（4km限速80）	12	8	单向
		上海机务段)运行至海宁西站至桐乡站间上行线K112+000m处因3677号07车受电弓自动降弓
		（故障代码：63C2）停于K107+476m处（0‰），随车机械师通过视频回放检查无异常后，由原
		07、15车弓换升02、10车弓后18时47分开，后续首列G1378次降弓地点前后2km限速80km/h运
		行未发现异常。影响后续7列动车组不同程度晚点，详情待查。
		3、杭昌高速线4时34分，DJ8702次（黄山北合福场-杭州东沪杭长场，南京动车段CRH2A-2185号，		杭黄客专	0.190278	车载设备故障	绩溪北杭黄场-三阳站	区间临停	9	1	单向
		董丹辉/杭州机务段）因06车牵引变流器故障（故障代码：141）停于绩溪北杭黄场至三阳站
		间上行线K220+867m处（10.4‰下坡道），随车机械师切除06车牵引后，4时43分开车。详情
		待查。
	2月14日6:00时至18:00	2、金温线13时30分，接总公司通知G2042/39次（武汉-温州南，南京动车段CRH380B-3614+3580		金温线	0.5625	车载设备故障	金华南站	投用热备车组+车站超停	19	1	单向
		号，周金林/南昌机务段）3614车组5辆车污物箱已满，需要在金华南站换车，14时55分到达
		金华南站办客，启用温州南站热备动车组（上海动车段CRH380BL-3545号）开行0G8152次，
		温州南14时00分开，金华南站15时03分到，G2042/39次15时21分换乘完毕开车，超停19分。
		详情待查。
	2月15日18:00时至6:00	3、京沪高铁线19时03分南京电务段登记：定远站至滁州站间下行线K963+791处无源应答器被冰		京沪高铁线	0.79375	环境影响	定远站-滁州站	区间临停	26	7	单向
		雪打坏,危及行车安全申请上道处理,19时09分下令封锁，19时30分处理完毕开通。影响下行
		G225次(青岛北-上海虹桥，上海动车段CRH380B-3563号，王文彬/上海机务段)在定远站至滁
		州站间下行线K959+633处（11‰下坡道）19时06分停，19时32分开；后续6列动车组不同程度
		晚点。详情待查。
		4、京沪高铁线21时06分自然灾害及异物侵限监测系统徐州东-宿州东站间K703+173处报警点（监		京沪高铁线	0.879167	环境影响	宿州东站-徐州东站	区间临停+限速（40km/h）	38	31	双向
		测范围：徐州东-宿州东站间K695+873-K711+463）大风禁行报警，21时43分徐州工务段登记
		因该监测点故障申请停用。影响G40次21时07分(千岛湖-北京南、北京动车段CR400BF-A-3024
		号、王勇文/北京机务段)在宿州东站-徐州东站间上行线K697+109处（1‰上坡道）停车，21时
		45分开车，监测点范围内限速40KM/H运行;G17次徐州东站21时10分停，21时46分开，监测点
		范围内限速40KM/H运行。共影响上行21列，下行10列高铁列车不同程度晚点。详情待查。
	2月15日6:00时至18:00	6、京沪高铁线17时02分电务登记：蚌埠南站至定远站间下行线K888+230处无源应答器损坏，危		京沪高铁线	0.709722	区间设备故障	蚌埠南站-定远站	上道抢修+区间临停	30	14	单向
		及行车安全，申请上道处理。17时03分发令封锁，17时33分处理完毕开通。影响G1227次(沈
		阳北-苍南，沈阳动车段CRH380BG-5716+5720号，沈亮/上海机务段)蚌埠南站至定远站间下行
		线K862+803处（5‰下坡道）17时03分停，17时33分开；后续下行13列动车组不同程度晚点。
		详情待查。
	2月16日18:00时至6:00	2、宁杭高铁线20时25分,宜兴站13号道岔定位无表示，20时53分封锁上道抢修，21时10分处理完		宁杭高铁线	0.850694	车站设备故障	宜兴站	上道抢修+区间临停	17	4	单向
		毕恢复正常使用。影响G45次(北京南-江山，上海动车段CRH380BL-3521号，徐义军/徐州机务
		段)在溧阳站至宜兴站间下行线K123+973处（1.0‰下坡道）20时50分停车，20时51分开，宜
		兴站变更进4道办客。后续G253次、D2221次、D4689次不同程度晚点。详情待查。
	2月17日6:00时至18:00	2、合福高铁线10时27分,G1452次(九江站-杭州东站，上海动车段CR400BF-5021+5080，高磊/上		合福高铁线	0.435417	车载设备故障	黄山北合福场	车站超停	31	1	单向
		海机务段)黄山北合福场进站（办客）时，随车机械师汇报走行部有轻微异音，申请下车检
		查，10时58分随车机械师报告502101车1轴运行方向右侧轮对踏面有剥离，测量后确认不超
		限不影响正常运行，10时59分开车，超停28分，详情待查。
	2月18日18:00时至6:00	1、京沪高铁线20时24分G1873次(兰州西-杭州东、兰州车辆段CRH380B-5750+5641号、王伟/徐州		京沪高铁线	0.85	车载设备故障	蚌埠南站	车站超停+限速（275km/h）	17	1	单向
		机务段)蚌埠南站停车办客，司机汇报5750车组01车速度传感器故障（故障代码：1736），随
		车机械师检查处理后切除该车空气制动，要求限速275km/h维持运行，20时43分开车。超停17
		分。详情待查。
	2月18日6:00时至18:00	2、宁杭高铁线9时57分溧阳站1号道岔定位无表示，10时20分工务、电务销记恢复正常使用。影		宁杭高铁线	0.414583	车站设备故障	溧阳站	区间临停	13	4	单向
		响G9453次(合肥南-杭州东，南京动车段CRH380B-3678+3743号，丁朝文/合肥机务段)瓦屋山站
		至溧阳站间下行线K95+458处（4.0‰下坡道）10时10分停车，10时23分开；后续下行3列动车
		组不同程度晚点。详情待查。
		3、杭深线12时05分,G7542次(台州-上海虹桥，上海动车段CRH380D-1534+1575号，叶露/杭州机		杭深线	0.503472	车载设备故障	临海站	车站超停	10	1	单向
		务段)在临海站4道办客时司机汇报1534号车IDU故障，随车机械师要求断电大复位后恢复正常，
		12时15分开车，超停10分钟。详情待查。
	2月19日6:00时至18:00	2、宁杭高铁线11时47分,湖州高速场14/16号道岔定位无表示，12时15分上海高铁维修段登记工		宁杭高铁线	0.490972	车站设备故障	湖州高速场	车站临停+车站超停	59	13	单向
		务设备正常，停用经由14/16号道岔定位的列车及调车信号，12时24分封锁上道处理，12时43
		分处理完毕恢复正常使用。影响：G7619次(徐州东-温州南，南京动车段CRH380CL-5619号，
		赵欣/徐州机务段)在湖州高速场11时54分停，12时53分开，临时停车59分；G7607次在湖州高
		速场11时47分停，12时17分开，超停25分；G1961次在湖州高速场11时59分停，12时21分开，
		超停17分；G51次在湖州高速场12时08分停，12时44分开，临时停车36分；G19在长兴至湖州
		高速场间下行线182km060m处（18.5‰下坡道）12时11分停，12时20分开，及后续8列动车组
		不同程度晚点。详情待查。
		3、沪昆高铁线15时21分，G1484次(贵阳北-南京南，南京动车段CR400BF-3047号，王城/杭州机		沪昆高铁线	0.639583	车载设备故障	金华杭长场	车站超停	11	1	单向
		务段)运行至金华杭长场停车办客时，ATP报测速传感器故障，经电务部门确认可维持运行，
		15时33分开车，开晚11分。详情待查。
	2月21日18:00时至6:00	6、京沪线23时06分，D712次（杭州-北京，杭州机务段FXD3-J0021号，庄杨/南京东机务段）因		京沪线	0.9625	车载设备故障	常州客场站	车站超停	10	1	单向
		动力车无牵引力停于常州客场站内，经司机检查处理，23时16分开车，详情待查。
	2月21日6:00时至18:00	2、京沪高铁线15时47分G167次(北京南-温州南，南京动车段CRH380BL-3786号，南京东机务段：		京沪高铁线	0.657639	车载设备故障	徐州东站	车站超停	26	1	单向
		王亚辉)徐州东站停车办客，司机汇报HMI屏左屏黑屏右屏死机，机械师将左屏重启后恢复正
		常，右屏关机。处理完毕后16时18分开车，超停26分。详情待查。
	2月22日18:00时至6:00	2、沪蓉线5时08分,D4696次(汉口-上海虹桥、上海动车段CRH1E-1062号、赵琪/合肥机务段)运行		沪蓉线	0.213889	车载设备故障	肥东站-巢北站	区间临停+限速（4km限速80）	20	4	单向
		至肥东站至巢北站间上行线K413+900m处自动降弓（故障代码：3218），停于K411 + 900m处
		（5.8‰下坡道），随车机械师检查后，切除5号车主断路器和线断路器，升原弓维持运行，
		5时28分开车，后续首列G9362次在降弓地点前后2km限速80km/h通过后司机汇报无异常。影响
		G9362次、D4664次不同程度晚点。详情待查。
	2月22日6:00时至18:00	1、沪蓉线3时20分,D4679次(上海虹桥-汉口、武汉动车段CRH2B-2470号、柯进敢/武昌南机务段）		沪蓉线	0.138889	车载设备故障	合肥南沪蓉场	发车后限速（120km/h）	0	4	单向
		合肥南沪蓉场开车后随车机械师汇报因走行部有被积雪击打声，申请限速120km/h运行，后
		续G4829次、D4211次、D4669次（均为武汉动车段）随车机械师同样申请限速120km/h运行，
		墩义堂口交界不同程度晚点。
		4、京沪线6时46分，D701次(北京-上海、北京车辆段CR200J-5007号、北京机务段FXD3J-0018+		京沪线	0.281944	车载设备故障	无锡南站	车站临停	19	1	单向
		0019号，姜伟/上海机务段)因动力车（0018号操控）无流无压无锡南站停车处理，6时59分
		汇报处理完毕，7时05分开车，临时停车19分。详情待查。
		7、金华南联络线10时47分，G2327次(温州南-南昌西，上海动车段CRH380D-1513+1570号，吴志		金华南联络线	0.449306	车载设备故障	东孝线路所-金华杭长场	区间临停	11	2	单向
		强/南昌机务段，1513号主控）因ATP报应答器（编号：074-2-11-071-3）信息异常停于东孝
		线路所至金华杭长场间下行线K0+068处（14.3‰上坡道），司机换系重启ATP后恢复正常，
		10时58分开车。影响G1503次列车在塘雅线路所至东孝线路所间下行线K315+517处（0.5‰上
		坡道）10时53分停，11时02分开。详情待查。
		8、沪宁城际线11时33分，G7132次（上海虹桥-安庆，上海动车段CR400BF-A-5058号，金永良/上		沪宁城际线	0.48125	异物入侵	宝华山站-仙林站	区间临停+限速（4km限速160）	10	4	单向
		海机务段）运行至宝华山站至仙林站间上行线K278+000处撞异物，停于K279+360（0‰）处，
		随车机械师下车检查，发现排障器右侧有血迹，不影响运行，11时43分开车，后续G7564次
		在撞异物地点前后2km限速160km/h运行未发现异常。影响G7564、G7008、G7040次列车不同
		程度晚点，详情待查。
	2月23日18:00时至6:00	2、京沪线20时15分,D702次(上海-北京 北京机务段FXD3-J0019+0018号 司机 藏陈瑛/上海机务		京沪线	0.84375	车载设备故障	无锡北站-戚墅堰普速场	区间临停+车站超停	50	8	单向
		段，北京车辆段CR200J-5007号)运行至无锡北站至戚墅堰普速场间上行线1303KM569M（1‰上
		坡）处故障停车，随车机械师将尾部动力车（J0018号）作隔离处理后区间21时05分开，21时
		14分戚墅堰普速场停车，全面检查后22时33分开。共影响上行客车7列不同程度晚点，详情待
		查。
	2月23日6:00时至18:00	1、京沪线6时06分D701次(北京-上海，北京机务段FXD3J-0016+0017号，藏传瑛/上海机务段，北		京沪线	0.254167	车载设备故障	戚墅堰普速场-无锡北站	区间临停	21	3	单向
		京车辆段CR200J-5006号)运行至戚墅堰普速场至无锡北站间下行线1304km979m（1‰下坡道）
		处故障停车，随车机械师将尾部动力车（0016号）作隔离处理后区间6时27分开。共影响下
		行客车2列不同程度晚点，详情待查。
		3、宁杭高铁线11时59分G19次(北京南-杭州东，南京动车段CR400BF-3016+3019号，秦俭/南京东		宁杭高铁线	0.499306	车载设备故障	宜兴站-长兴站	车站超停	2	1	单向
		机务段，3016号01车主控)运行至宜兴站至长兴站间下行线时司机汇报主断断开，HMI屏报
		5车、7车牵引故障(故障代码：34B3)，随车机械师要求维持运行至湖州高速场停车处理。湖
		州高速场12时15分到，换升6、 14车弓后恢复正常（原升3、11车弓），12时19分开，超停
		2分。详情待查。
		5、沪宁城际线15时39分G7139次(安庆-上海虹桥，南京动车段CRH2C-2066号，黄柱江/南京东机		沪宁城际线	0.652083	车载设备故障	宝华山站-镇江城际场	区间临停+限速（4km限速80）	6	2	单向
		务段)运行至宝华山站至镇江城际场间下行线K272+147处自动降弓停在K271+236处(14‰上坡
		道)，随车机械师切除4车受电弓、换升6车受电弓后15时45分开。后续首列D3045次在降弓地
		点前后2km限速80km/h运行汇报无异常。详情待查。
	2月24日18:00时至6:00	1、京沪线D706次（上海-北京，北京机务段FXD3J-0011+0010号，北京车辆段CRH200J-5001号，		京沪线	0.122222	车载设备故障	新闸镇站	车站临停	27	1	单向
		胡建超/上海机务段）司机反映0011号主控车以太网通信故障，列车总线网关1通讯故障，
		22时56分停于新闸镇站内，经司机会同随车机械师使用大复位处理后23时23分开车，临时停
		车27分。详情待查。
	2月24日6:00时至18:00	1、宁杭高铁线6时39分,D5571次(南京南-宜兴，成都动车段CRH3A-5231+3125号,万飞/南京东机		宁杭高铁线	0.277083	车载设备故障	瓦屋山站-溧阳站	区间临停+限速（4km限速80）	10	2	单向
		务段)运行至瓦屋山站至溧阳站下行线79km000m处因3125号2车受电弓自动降弓停于82km493m
		处（11‰下坡道），随车机械师检查后由原2、10车受电弓换升7、15车受电弓后6时49分开
		车，后续0G7357次在降弓地点前后2km限速80km/h通过后汇报无异常，详情待查。
		4、京沪高铁线11时12分南京南京沪场107、117号道岔区段红光带。11时34分工务、电务申请上		京沪高铁线	0.466667	车站设备故障	南京南京沪场	区间临停	9	4	单向
		道处理，11时53分工务销记，12时08分电务销记恢复正常。影响G101次(北京南-上海虹桥、
		北京动车段：CRH380CL-5604号、济南机务段：张海涛）在扬州线路所至南京南京沪场间下行
		线K1022+554m处（坡道0‰）11时17分停，11时26分开，影响后续G1965、G19、G103次不同程
		度晚点，详情待查。
		5、沪昆高铁线12时32分G2318/5次(长沙南-温州南，广州动车段CRH3C-3065号，周宁/南昌机务		沪昆高铁线	0.522222	车载设备故障	金华杭长场	车站超停（2次）	7	1	单向
		段)金华杭长场停车办客，HMI屏报自动防滑保护故障（故障代码：1736），经随车机械师检
		查处理后12时39分开，超停5分。12时51分金华南站停车办客，随车机械师将3车制动切除后
		12时55分开，超停2分。详情待查。
		6、徐兰高速线12时21分G1883次(金华南-西安北、南京动车段CRH380B-3634+3615号、史杰/郑州		徐兰高速线	0.514583	异物入侵	永城北站-砀山南站	区间临停+上道抢修	14	3	单向
		机务段)司机发现永城北站至砀山南站间下行线K281 + 347处接触网挂有一个20cm*6cm的塑
		料袋后降弓停于永城北站至砀山南站间下行线k282+361M处（0‰），经随车机械师确认异物
		未影响本列，后续列车需在异物地点前后2KM限速160km/h降弓通过，12时35分开车。13时50
		分徐州供电段登记申请上道处理（不停电），14时38分销记处理完毕。影响G315、G1867次不
		同程度晚点。详情待查。
		7、杭深线14时19分G2316次(温州南-长沙南、广州动车段CRH3C型3065号、王恩义/南昌机务段)		杭深线	0.596528	车载设备故障	温州南	始发晚点	33	1	单向
		温州南始发前随车机械师申请下车处理轴温传感器故障，14时58分汇报处理完毕，温州南站
		15时03分开，始发晚点33分。详情待查。
		8、沪宁高铁线15时12分G7563次（合肥南-杭州东，上海动车段CRH380BL-3518，合肥机务段/李		沪宁高铁线	0.633333	异物入侵	宝华山-镇江城际场	区间临停+限速（4km限速160）	13	3	单向
		浩亮）司机汇报在宝华山至镇江城际场间下行线k258+073处撞异物停于256+004处（1.0‰上
		坡道）。随车机械师下车检查发现排挡器左侧有血迹，不影响行车，15时25分开车。本线后
		续G7017、G9275次撞异物地点前后2km限速160km/h通过后未见异常。详情待查。
	2月25日6:00时至18:00	3、宁杭高铁13时47分南京南宁杭场247号道岔定位无表示，14时01分电务登记停用经由247号道		宁杭高铁	0.574306	车站设备故障	南京南宁杭场	上道处理+区间临停	16	1	单向
	宁启线D\K车相互影响	岔定位的列车及调车信号（不含引导信号），14时03分工务销记设备正常，14时14分电务申
		请封锁上道处理，14时27分电务销记故障处理完毕，恢复正常使用。影响G7574/1次（淮南东
		-温州南、南京动车段CRH2C-2069+2080、周伟/合肥机务段）在浦口站至南京南宁杭场间下行
		线K305+715处（7.6‰上坡道）13时50分停、14时06分开。详情待查。
		4、合福高铁线16时56分G636次(广州南站-合肥南站、广州动车段CRH3C-3047号、孙超群/合肥		合福高铁线	0.705556	车载设备故障	巢湖东合福场-长临河站	区间临停	17	3	单向
		机务段)司机汇报运行至巢湖东合福场-长临河站间上行线K1035+000（7‰下坡道）处因DMI
		与主机通信中断停车，重启后恢复正常，17时13分开车。影响后续D5660次、G7418次列车不
		同程度晚点。详情待查。
	2月26日6:00时至18:00	4、宁杭高铁线13时28分G32次（杭州东-北京南，南京动车段CR400BF-3015+3021，邢祥明/南京		宁杭高铁线	0.561111	车载设备故障	长兴站-宜兴站	限速（限速160运行5min）+车站临停+投用热备车组	36	7	单向
		东机务段）运行至长兴至宜兴间上行线时司机报告HMI屏报3015号06车转向架2空簧压力不足
		（故障代码：534C），列车自动降速160km/h运行，随车机械师要求前方站停车检查。宜兴站
		13时33到，随车机械师下车检查后要求限速160km/h维持运行至溧水站换车，13时59分开，临
		停26分。安排南京南动车所热备动车组（南京动车段CR400BF-3034+3037）13时44分开0G8301
		次至溧水站换乘G32次，溧水站14时39分到。G32次溧水站14时39分到，换乘后14时49分开，
		临停10分。影响上下行6列动车组不同程度晚点。详情待查。
	2月27日18:00时至6:00	1、沪昆线18时22分沪昆116供电单元【海宁站（不含）至马王塘站（含）至嘉兴站（含）至嘉兴		沪昆线	0.765278	区间设备故障	马王塘站-嘉兴站	区间临停	93	13	双向
		东站（不含）间上行线】接触网跳闸，自动重合闸失败、强送电失败；同时马王塘站至海宁
		站间下行线K127+100处轨道电路出现红光带。通知工务、电务、供电部门检查处理。19时
		15分工务、19时17分电务分别销记红光带故障处理完毕，恢复正常；供电部门巡查上行线接
		触网设备未见异常，19时38分试送电成功，19时45分供电销记接触网设备恢复正常使用。影
		响：D718次(杭州-北京、北京车辆段CR200J-5003、任成良/南京东机务段)在海宁站至马王塘
		站间上行线K134+762处(0‰)18时26分停、19时59分开；后续上行6列旅客列车不同程度晚点。
		下行K271次在马王塘至海宁站间下行线K126+927处(0‰)18时34分停、19时22分开；后续下行
		5列旅客列车不同程度晚点。详情待查。

## Sheet: March
Year	Date	Event description		Dispatch section (line)	Occurrence time	Accident cause	Accident location (station/section)	Emergency measure	Primary delay (minute)	Number of affected train (including the first affected train)	Propagation direction (one-way/two-way)
2019	2月28日6:00时至18:00	1、徐兰高速线7时32分,G7294/1次(淮北-上海，南京动车段CRH2C-2101+2097号，邵甲珂/徐州		徐兰高速线	0.313889	车载设备故障	萧县北站	始发晚点	26	1	单向
		机务段)萧县北站停车办客时，司机汇报2101号01车显示制动力不足（故障代码：123），随
		车机械师对2101号01车做关门车处理，进行5km/h滚动试验通过后7时57分开，限速280km/h维
		持运行，开晚26分，8时14分徐州东站停车（办客），点温正常，8时21分开，超停1分。详情
		待查。
		3、沪蓉线15时03分G1720次（上海虹桥—武汉、武汉动车段CRH380AL-2573、杨吉海/合肥机务		沪蓉线	0.627083	车载设备故障	秦淮河线路所-南京南宁杭场	区间临停	6	1	单向
		段）列车运行至秦淮河线路所内1027km846m处（京沪高铁公里标）行车许可由160km/h突降
		至120km/h，列车当时的速度为147km/h，ATP起紧急制动，15时04分停于秦淮河线路所至南
		京南宁杭场间上行线300km898m处（11.3‰下坡道），缓解后15时10分开。详情待查。
	3月02日18:00时至6:00	2、京沪线3时09分D717次（北京-杭州，北京机务段FXD3-J0008+0009，韦正军/北京机务段、北		京沪线	0.13125	车载设备故障	曹老集站-蚌埠站	区间临停	50	6	单向
		京车辆段CR200J-5004）因前端动力车故障（全列失电）停于曹老集站至蚌埠站间下行线
		963km900m处（0‰），3时24分司机请求救援，经厂家、司机处置后恢复正常，3时50分取消
		救援，3时59分开车。影响D701次在曹老集站至蚌埠站间下行线961km250m处3时36分停，4时
		07分开，及后续下行4列客车不同程度晚点。详情待查。
	3月02日6:00时至18:00	2、京沪线5时39分，D717次(北京-杭州，北京机务段FXD3-J0008+0009号、北京车辆段CR200J-		京沪线	0.235417	车载设备故障	南京站	更换牵引机车+车站超停	103	1	单向
		5004号，韦正军/北京机务段)南京站停车办客，6时10分汇报机车故障请求救援，南京站使
		用K463次（5时10分到达南京站）本务机车（南京东机务段HXD3C-0680号）担当D717次牵引
		任务，7时28分开，超停103分。详情待查。
		3、京沪高铁线7时34分，0G7689次（南京南动车所-南京南京沪场,上海动车段CRH380BL-3776号，		京沪高铁线	0.315278	车载设备故障	南京南京沪场	始发晚点	12	1	单向
		陆海天/南京东机务段）7车主断无法闭合，经随车机械师切除1车牵引后故障消除，南京南动
		车所7时55分开，南京南京沪场8时06分到。影响后续交路G7689次（南京南-苍南）南京南京
		沪场8时12分开，始发晚点12分，详情待查。
		6、金温线14时21分，金温957、958单元【武义北站（不含）至永康南站（含）至缙云西站		金温线	0.597917	区间设备故障	永康南站-缙云西站	区间临停	6	1	单向
		（不含）间上下行线】接触网因过负荷跳闸，自动重合闸成功，影响G7591次(安庆-温州南、
		南京动车段CRH380BL-3777号、张金根/杭州机务段)在永康南站至缙云西站下行线51km+062m
		处（无坡道）14时22分停，14时28分开。详情待查。
		7、合蚌客专线15时25分，G7685次(淮南东-诸暨，上海动车段CRH380BL-3524号，苏加亮/合肥机		合蚌客专线	0.642361	车载设备故障	合肥北城站-合肥站	区间临停+限速（4km限速80）	8	2	单向
		务段)运行至合肥北城站至合肥站间下行线K957+000处因主断故障造成15车自动降弓（故障
		代码：24E6）停于K963+910（1.9‰上坡道），经随车机械师切除14、16车牵引、换弓（由
		原7车、15车弓换2车、10车弓）后15时33分开车，后续G7267次在降弓地点前后2公里限速
		80km/h运行无异常。详情待查。
	3月03日6:00时至18:00	1、京沪高铁线14时05分G140次(上海虹桥-北京南，天津动车客车段CR400BF-5041号，万历/南京		京沪高铁线	0.586806	车载设备故障	苏州北站-无锡东站	区间临停	1	1	单向
		东机务段)运行至苏州北站至无锡东站间上行线1221km110m（2‰上坡道）处因应答器信息缺
		失紧急制动停车，缓解后恢复正常，14时06分开车。详情待查。
		3、京沪高铁线15时07分G1915次(西安北-上海虹桥，西安动车段CRH380AL-2592号，上海机务段：		京沪高铁线	0.629861	车载设备故障	南京南京沪场	车站超停	2	1	单向
		陈孝杰)南京南京沪场到达，15时10分开车时ATP报与CPU2通信中断，经司机处置后恢复正常，
		15时12分开，超停2分。详情待查。
	3月05日18:00时至6:00	1、杭深线18时11分,D2284次(深圳北-上海虹桥；上海动车段CRH2A-2158+2182号;任博/福州机务		杭深线	0.757639	异物入侵	云龙站至宁波东站	区间临停	19	1	单向
		段)因在奉化站至云龙站上行线K331+743处撞异物，停于云龙站至宁波东站上行线K329+590处
		（0‰），随车机械师下车检查后汇报头罩有鸟的羽毛和血迹 ，不影响本线及邻线列车运行。
		18时30分开车。详情待查。
	3月05日6:00时至18:00	1、京沪线6时31分D701次(北京-上海，北京机务段FXD3-J0001+0002号，陆卫强/上海机务段，		京沪线	0.271528	车载设备故障	戚墅堰普速场-无锡北站	区间临停	6	1	单向
		北京车辆段CR200J-5005号)运行至戚墅堰普速场至无锡北站间下行线1304km603m（0.2‰上
		坡道）处因以太网通信故障停车，随车厂家将尾部动力车（J0001号）作隔离处理后6时37分
		开。详情待查。
		2、京沪高铁线7时39分,G456次(上海虹桥-荣成，青岛动车段CRH380BL-5540号，上海机务段：		京沪高铁线	0.31875	旅客异常	南京南京沪场-扬州线路所	限速（200km/h运行2min）	0	1	单向
		朱红森)运行至南京南京沪场至扬州线路所间上行线因8车卫生间烟火报警降速到200km/h运
		行，经列车长确认卫生间有香烟味道，未发现吸烟旅客。7时41分恢复正常行车。详情待查。
		3、沪昆高铁线9时35分G1667次(南京南-厦门北，南京动车段CRH380B-3705号，杭州机务段：郑		沪昆高铁线	0.399306	车载设备故障	金华杭长场	车站超停	22	1	单向
		明篪)金华杭长场停车办客，9时40分司机汇报8车运行方向右侧1-2车门因机械卡滞无法关闭，
		随车机械师将该车门隔离后9时59分开车，超停22分。详情待查。
	3月06日18:00时至6:00	1、京沪高铁线20时40分RBC7主、备系均故障，经电务抢修22时20分恢复正常。影响G22次(上海		京沪高铁线	0.861111	车载设备故障	蚌埠南站-宿州东站	区间临停+限速（250）	3	1	单向
		虹桥-北京南、上海动车段CR400BF-A-5050号、石俊林/北京机务段)20时49分运行至蚌埠南站
		至宿州东站间上行线K804+552处（8‰下坡）允许速度降为0停车，20时52分转C2完全模式开
		车。详情待查。
	3月06日6:00时至18:00	1、沪宁城际线9时35分G7255次(合肥南-上海，南京动车段CRH2C-2108+2105号，南京东机务段：		沪宁城际线	0.399306	异物入侵	丹阳城际场-常州城际场	区间临停+限速（4km限速160）	17	1	单向
		卢士安)运行至丹阳城际场至常州城际场间下行线K200+487处撞异物，停于丹阳城际场至常州
		城际场间下行线K198+487处（4‰上坡道），不影响邻线，随车机械师下车检查发现2108号01
		车1位转向架上有动物皮毛和碎肉，不影响运行，9时52分开车。后续下行首列G7147在撞异物
		地点前后2km限速160km/h运行未发现异常。详情待查。
	3月07日18:00时至6:00	1、杭深线18时43分供电调度通知：广州局电调反映通过5C系统疑似发现D2284次(深圳北—上海		杭深线	0.779861	异物入侵	余姚北站	车站超停	3	1	单向
		虹桥，上海动车段CRH2A-2031+2177号，徐嘉炜/上海机务段)受电弓上挂有异物，要求前方
		站停车检查。余姚北站18时49分到达，随车机械师检查发现14车受电弓上挂有一只死鸟，要
		求换升4车、12车弓（原升6车、14车弓）运行，18时54分开车，超停3分。详情待查。
	3月07日6:00时至18:00	1、京沪线D711次(北京-杭州，杭州机务段FXD1-J0020+0019号，上海车辆段CR200J-6008号，林		京沪线	0.330556	车载设备故障	丹阳东站	车站临停	19	1	单向
		鑫/宁东机务段)因尾部动力车（0019号）自动降弓，7时56分停于丹阳东站站内，随车机械师
		对尾部动力车作隔离处理后8时15分开，临停19分。详情待查。15时00分维管段汇报镇江东
		至丹阳普速场间下行线K1234+250处233号支柱定位装置被D711次击打损坏，16:40-17:25安
		排封锁停电更换。
		2、沪昆高铁线8时00分，上海虹桥高速场162、164号道岔反位无表示，8时13分设备管理单位登		沪昆高铁线	0.333333	车站设备故障	上海虹桥高速场	上道抢修（2次）	25	7	单向
		记上道抢修作业，8时25分工务部门销记设备正常，8时50分电务部门销记设备正常。影响
		G7558次(杭州东-上海虹桥，上海动车段CRH380BL-3521号，金伟碧/杭州机务段)变更进3道
		接车，后续G7549、D3201、G7325、G1509次不同程度晚点；9时35分162、164号道岔再次反
		位无表示，9时43分设备管理单位登记上道抢修作业，9时47分工务部门销记设备正常，9时
		56分电务部门销记设备正常，影响D3107、G1347次不同程度晚点。详情待查。
		5、沪宁城际线14时31分，D3041次（武昌-上海虹桥，武汉动车段CRH2B-4103号，陈俊/合肥机		沪宁城际线	0.604861	车载设备故障	常州城际场	车站超停+限速（逐级提速运行14min）	3	7	单向
		务段）司机汇报因MON屏报15车1轴轮对抱死（故障代码：151），停于常州城际场下行进站
		信号机内方K166+212（2‰下坡道）处，经随车机械师切除15车制动后14时51分开，14时57
		分停于常州城际场3道，经随车机械师再次检查确认后15时02分开（超停3分），按40km/h、
		80km/h、120km/h、160km/h、200km/h、常速逐级提速运行均正常，15时16分恢复常速。影
		响后续G7015、G7055、G7571、G7231、G7057、G7135次不同程度晚点，详情待查。
	3月08日6:00时至18:00	2、京沪线8时57分,D711次(杭州机务段FXD1-J0009+0010号、唐春龙/南京东机务段、上海车辆		京沪线	0.372917	车载设备故障	无锡北站-无锡普速场	区间临停	20	1	单向
		段CR200J-6003)司机汇报运行至无锡北站至无锡普速场站间下行线K1323+294处（0‰）动力
		车（FXD1-J0009主控）有异音停车， 司机、随车机械师下车检查未发现异常，9时17分开。
		详情待查。
		5、京沪高铁线16时26分G7385次(合肥南-杭州东，上海动车段CRH380BL-3521号，刘峰/合肥机		京沪高铁线	0.684722	车载设备故障	常州北站-无锡东站	区间临停	14	4	单向
		务段)因ATP报主机与DMI通信中断停于常州北站至无锡东站间下行线K1186+023m处（2.8‰
		下坡道），经换系重启后恢复正常，16时40分开车。影响后续3列动车组列车不同程度晚点。
		详情待查。
		9、沪宁城际线15时45分，D3045次(武昌-上海虹桥，武汉动车段CRH2B-4104号，谢林/合肥机务		沪宁城际线	0.65625	车载设备故障	宝华山站-镇江城际场	区间临停+限速（逐级提速80~160）+投用热备车组+车站超停	37	11	单向
		段)因TEDS南京探测点探测到7车运行方向2轴联轴节疑似错位，15时47分停于宝华山站至镇
		江城际场间下行线K251+332处（6‰上坡道）。随车机械师下车检查后未发现异常，要求切
		除7车牵引，限速80km/h逐级提速并监控运行，16时22分开。16时48分丹阳城际场停车办客，
		16时52分，随车机械师汇报速度接近160km/h时有异音，请求救援。17时32分南京城际场利
		用南京动车所检备车CRH2B-2111号（南京动车段）开0G8451次至丹阳城际场接续D3045次后
		续交路，18时05分到达丹阳城际场，换乘完毕后，18时21分开（图定16时07分开）。影响后
		续下行10列动车组不同程度晚点。后续交路D3046次使用南翔动车所检备车担当。详情待查。
	3月09日6:00时至18:00	2、沪宁城际线6时13分,DJ7715次(南京南宁杭场-上海，南京动车段CR400BF-3001号，南京东机		沪宁城际线	0.259028	异物入侵	苏州新区站-苏州城际场	区间临停+限速（160km/h运行4min）	53	11(2停运)	单向
		务段：薛继伟)运行至苏州新区站至苏州城际场间下行线因3车、6车受电弓挂有白色塑料带
		（1.5米长）停于K88+222处（0‰），经随车机械师下车检查后，维持升原3号车受电弓限速
		160km/h运行至苏州城际场，7时06分开车，7时10分到达苏州城际场3道停车。影响后续8趟
		列车不同程度晚点及G7034、G7047次停运。详情待查。
		3、沪蓉线9时34分G649次（合肥南-广州南，南京动车段CRH380B-3682+3720号，武昌南机务段		沪蓉线	0.398611	车载设备故障	六安站	车站超停	2	1	单向
		司机：张建伟）六安站停车办客，司机汇报9时30分南分路站至六安站间下行线分相通过后
		3720车组主断未闭合，无故障代码。经随车机械师检查确认后9时38分开车，超停2分。详情
		待查。
	3月10日6:00时至18:00	1、京沪高铁线5时25分,DJ7699次(南京南-上海虹桥，南京动车段CRH380CL-5613号，高亮/南京		京沪高铁线	0.225694	异物入侵	镇江南站-丹阳北站	区间临停	22	1	单向
		东机务段)运行至镇江南站至丹阳北站间下行线1100km000m处疑似撞异物，停于1103km296m
		处（4.5‰上坡道），随车机械师下车检查发现01车左侧头罩有鸟毛和血迹，不影响运行，
		5时47分开车。详情待查。
		2、宁杭高铁线6时53分,G254次(杭州-青岛，上海动车段CRH380BL-3535号，葛靖峰/杭州机务段)		宁杭高铁线	0.286806	车载设备故障	德清站-湖州站	区间临停	5	1	单向
		运行至德清站至湖州站间上行线因01车报转向架监控回路激活强制制动（故障代码：66D4)停
		于218km490m（3.5‰下坡道）处,随车机械师旁路转向架监控回路后6时58分开车。详情待查。
		5、宁杭高铁线11时57分，G1731次(济南东-温州南，青岛动车段CR400AF-A-2108号，纪鹏/徐州		宁杭高铁线	0.497917	车载设备故障	宜兴站	车站超停	6	1	单向
		机务段）司机汇报在宜兴站停车办客时DMI与主机通信中断，经重启后12时07分以部分监控
		模式开车，开晚6分，12时08分恢复完全监控模式运行。详情待查。
	3月11日6:00时至18:00	4、京沪高铁线14时50分秦淮河线路所1/3号道岔定位无表示，14时52分电务销记设备恢复正常，		京沪高铁线	0.618056	车站设备故障	秦淮河线路所	区间临停+上道抢修	4	1	单向
		14时55分工务销记设备正常。15时12分电务申请封锁秦淮河线路所1/3号道岔上道处理，15时
		32分开通。影响：G213次(天津西-上海虹桥，天津动车客车段CRH380BL-5537号，徐州机务
		段：梁勇)南京南京沪场至秦淮河线路所间下行线1026km965m处（18.1‰下坡道）14时53分
		停，14时57分开车。详情待查。
	3月12日18:00时至6:00	3、沪昆高铁线19时07分,G7367次(上海虹桥-乐清，南京动车段CRH380CL-5622号，沈凯/杭州机		沪昆高铁线	0.796528	车载设备故障	杭州东沪杭长场-杭州南杭长场	区间临停	27	7	单向
		务段)杭州东沪杭长场21道开车时，客运值班员汇报6车下部有异音，列车调度员通知司机停
		车，19时13分G7367次停于杭州东沪杭长场-杭州南杭长场间下行线K165+801处(16‰上坡道)，
		随车机械师下车检查无异常后19时41分开车。20时01分工务汇报21道线路无异常。影响后续
		G7307、G7371、G1395、G7339、G1689、G7309次等列车不同程度晚点，详情待查。
	3月12日6:00时至18:00	1、合蚌客专线5时47分,DJ8691次(蚌埠南-合肥，南京动车段CRH2C-2103号，吴海/合肥机务段)		合蚌客专线	0.240972	车载设备故障	蚌埠南站-淮南东站	区间临停	7	1	单向
		司机汇报因主机与DMI通信中断停于蚌埠南站至淮南东站间下行线K886+000处（无坡道），
		换系重启后于5时54分开，详情待查。
		3、沪昆高铁线6时33分,G7341次(杭州东-苍南，上海动车段CRH380BL-3504号，郭阿凯/杭州机务		沪昆高铁线	0.272917	车载设备故障	义乌杭长场	车站超停	1	1	单向
		段，杭州客运段)义乌杭长场停车办客，14车卫生间烟雾报警，经随车机械师检查确认未发
		现异常，复位后6时36分开，超停1分。详情待查。
		4、宁杭高铁线7时21分G1874次（杭州东-兰州西，兰州车辆段CRH380B-5639+5640，王浩/徐州机		宁杭高铁线	0.30625	车载设备故障	德清站	车站超停+区间临停	2	1	单向
		务段）德清站停车办客，7时25分司机汇报5640车VCB断开（故障代码：6346），司机手动闭
		合主断后7时29分开，超停2分。7时34分运行至德清至湖州高速场间上行线5640车再次发生同
		样故障，7时36分恢复正常。详情待查。
		9、杭深线17时33分G7571次(淮南东-温州南，南京动车段CRH2C-2073+2088号，司机：董强林/上		杭深线	0.73125	旅客异常	绍兴北站	车站超停	3	1	单向
		海机务段，南京客运段)绍兴北站停车办客，17时37分司机汇报10车车门无法关闭，经查为一
		旅客行李箱卡住车门，经列车长处理后17时39分开车，超停3分。详情待查。
	3月13日18:00时至6:00	1、杭深线18时10分G7567次(杭州东站-温州南站；上海动车段CRH380BL-3534号；黄明辉/杭州机		杭深线	0.756944	车载设备故障	温州南站	始发晚点	11	1	单向
		务段)温州南站终到，车底接续G7528次(温州南站-上海虹桥站；上海动车段CRH380BL-3534号；
		黄明辉/杭州机务段)。18时30分接动车台通知温州南TEDS下行监测点报警11车运行方向右侧1
		轴撒沙管脱开，立即通知随车机械师下车处理，18时48分随车机械师汇报撒沙管捆绑完毕，现
		场发现羽毛和血迹，列车可维持正常运行。G7528次温州南站18时49分开车，始发晚点11分；详
		情待查。
	3月14日6:00时至18:00	2、沪宁城际线12时27分G7071次(安庆-上海，上海动车段CRH380B-3666+3741，张根生/南京东机		沪宁城际线	0.51875	区间设备故障	南翔北线路所-南翔北站	区间临停	10	2	单向
	存在因电务封锁反向运行	务段，3666号01车主控)运行至南翔北线路所至南翔北站间下行线因HMI屏报接触网网压过低
		（故障代码：25A0），司机紧急制动停于K17+400处（9.3‰下坡道），停车后故障消失，接触
		网无异常，随车机械师检查无异常后12时37分开车。影响本列上海站终到晚点11分钟，后续
		G7009次上海站终到晚点10分钟。详情待查。
	3月16日18:00时至6:00	5、杭深线22时14分杭深高铁411、412供电单元【庄桥站（不含）至宁波站（含）至宁波东站（		杭深线	0.926389	区间设备故障	宁波站-云龙站	区间临停	9	1	单向
		含）至云龙站（含）至奉化站（不含）间上下行线、邱隘站（不含）至云龙站（含）间上下行
		线】，宁波枢纽08、09、10、11供电单元过负荷跳闸，自动重合闸成功。影响G9520次(台州-杭
		州东，上海动车段CRH380BL-3524号，瞿楼波/杭州机务段)宁波站开车后因网压为零22时15分停
		在33号道岔处，22时24分开。
	3月16日6:00时至18:00	3、沪昆高铁线14时06分,G1329次(上海虹桥-贵阳北，上海动车段CR400BF-5011号，定员：576，		沪昆高铁线	0.5875	车载设备故障	嘉善南-嘉兴南	车站超停+投用热备车组	16	1	单向
		上海机务段：赵俊骥)运行至嘉善南至嘉兴南间下行线K80+490处6车报主变电流互感器故障
		（故障代码：33C2）并自动降弓，停于嘉兴南站7道（办客），随车机械师空开复位处理后，
		由原6车弓换升3车弓，丢失5、7车两个牵引维持运行至杭州东站换车，14时16分嘉兴南站开
		车。G1329次14时50分到杭州东沪杭长场，利用杭州动车所热备动车组CRH380BL-3515号（上
		海动车段，定员：1005）担当后续交路，换乘完毕后15时08分开，超停16分。详情待查。
		4、沪蓉线14时43分,G678次司机(武汉-上海虹桥，上海动车段CRH380BL-3525号、王海/武昌南		沪蓉线	0.613194	异物入侵	六安站-独山站	限速（4km限速80）	0	1	单向
		机务段)反映六安站至独山站间下行线557km300m接触网吊弦上挂有一小红色塑料袋，不影
		响上行线，不确定是否影响下行线，下行首列D3153次司机在挂异物处前后2km限速80km/h通
		过后，司机汇报不影响正常行车，15时44分供电汇报塑料袋被风吹走。详情待查。
		5、京沪高铁线14时57分,G9次(北京南-上海虹桥，北京动车段CR400BF-B-5097号，上海机务段：		京沪高铁线	0.622917	异物入侵	蚌埠南站-定远站	区间临停	11	1	单向
		冯剑坚)运行至蚌埠南站至定远站间下行线K851+000m处撞异物(不影响邻线)，停于
		K855+801m处（8‰上坡道），随车机械师下车检查发现头部有鸟的羽毛及血迹，15时08分开
		车。详情待查。
		6、宁杭高铁15时05分，宜兴站28号道岔区段红光带，15时18分电务登记停用经由28号道岔定、		宁杭高铁	0.640278	车站设备故障	宜兴站	上道抢修+区间临停	13	6	单向
		反位的列车及调车信号（不含引导信号），15时22分设备管理单位申请封锁上道处理，15时
		36分工务销记线路设备正常，15时46分电务销记故障处理完毕（更换接收端调整电阻），恢
		复正常使用。影响G1676次（厦门北-南京南，上海动车段CRH380D-1566，马善智/南京东机
		务段）在长兴站至宜兴站间上行线K131+743处（3.7‰下坡道）15时07分停、15时20分开
		（变更进宜兴站3道），以及后续上行5列动车组不同程度晚点。详情待查。
	3月17日6:00时至18:00	1、沪蓉线13时20分203供电单元【浦口站（不含）至亭子山线路所（含）至全椒站（含）至黄庵		沪蓉线	0.555556	区间设备故障	浦口站-至全椒站	区间临停	6	1	单向
		站（不含)间下行线，永宁镇站（不含）至亭子山线路所（含）间永全下行线】接触网过负
		荷跳闸，自动重合闸成功，无运行条件。影响G1725次（上海虹桥-汉口，上海动车段CR400BF
		-A-5061号，合肥机务段司机：轩志光）主断跳开，故障代码：3429（网压低），3351（网压
		超出范围），经随车机械师确认后闭合主断，13时26分恢复正常运行。详情待查。
		4、杭深线15时02分,G60次(宁波-北京南，北京动车段CRH380CL-5610号，司机邢朝东/南京东机		杭深线	0.626389	车载设备故障	余姚北站-绍兴东站	区间临停	6	1	单向
		务段)运行至余姚北站至绍兴东站间上行线250km735m（1.0‰下坡）处因00车报牵引失效（故
		障代码：5337）引起常用制动停车，停车后司机充风缓解制动故障消除，15时08分开车。详
		情待查。
	3月19日6:00时至18:00	3、沪宁城际线11时30分G7044次(上海-南京，南京动车段CRH2C-2087号，南京东机务段：蒋智		沪宁城际线	0.479167	异物入侵	无锡新区-无锡城际场	区间临停	7	1	单向
		全)司机发现苏州新区站至无锡新区间上行线K111+000处接触网上有2米长的塑料薄膜，越过
		后停在无锡新区至无锡城际场间上行线K116+739处（0‰坡度），汇报可降弓通过。随车机械
		师视频系统检查本列无异常，升原4车弓11时37分开车。后续G7010次在该异物地点前后2km处
		降弓通过后汇报未发现异物。详情待查。
	3月20日6:00时至18:00	6、宁杭高铁线11时40分G7695次（淮北-江山，南京动车段CRH2C—2105+2108，王武斌/徐州机		宁杭高铁线	0.486111	异物入侵	湖州高速场-德清站	区间临停	13	1	单向
		务段）司机汇报运行至湖州高速场至德清站间下行线195km200m处疑似撞异物，11时44分停于
		199km204m（13.4‰上坡道）处，随车机械师非交汇处下车检查无异常后，11时57分开。详
		情待查。
		7、沪昆高铁线13时14分沪昆高铁909、910单元【杭长杭州南线路所（不含）至诸暨杭长场（含）		沪昆高铁线	0.551389	区间设备故障	诸暨杭长场-义务杭长场	区间临停	4	1	单向
		至义乌杭长场（不含）间上、下行线】接触网跳闸，自动重合闸成功。G164次（苍南-北京南，
		上海动车段CRH380BL-3528号，杭州机务段：杨凌慈）在诸暨杭长场至杭长杭州南线路所上行
		线224km181m处（19.87‰下坡道）13时14分停，13时18分开。供电调度通知跳闸原因为过负
		荷。详情待查。
		8、沪昆高铁线13时20分G7619次(徐州东至温州南；南京动车段CRH380CL-5614号；杭州机务段：		沪昆高铁线	0.555556	车载设备故障	义乌杭长场	车站超停	13	8	单向
		孙航)义乌杭长场停车办客，司机汇报HMI屏报3车牵引系统接地故障（故障代码：0344、
		0345），随车机械师切除2车车顶隔离开关后恢复正常，13时35分开车，超停13分。影响后
		续7列不同程度晚点。详情待查。
		9、宁启线12时42分，宁启13、14及泰州01供电单元【江都站（不含）-泰州西站（含）-泰州站		宁启线	0.529167	区间设备故障	泰州西站-泰州站	限速（23km限速80km/h）+车站超停	10	2	双向
		（含）-姜堰站（不含）间上、下行线及南京东机务段泰州库区】接触网跳闸，自动重合闸失
		败，12时48分强送电成功，故标地段：上行K160+902m-K137+844m，下行K137+481m-K160+
		888m。本线及邻线后续首列D5524次、D5517次在故标地段限速80km/h通过后，汇报无异常。
		影响D5524次姜堰站12时47分停，12时59分开，超停10分。详情待查。
		10、宁杭高铁线13时59分G7606次（杭州东-南京南，南京动车段CR400BF-3022+3021，曹宗/南京		宁杭高铁线	0.582639	车载设备故障	溧阳站-瓦屋山站	区间临停	9	1	单向
		东机务段）司机汇报运行至溧阳站至瓦屋山站间上行线3021车组08车LM2供电空开断开（故障
		代码：6397）故障。维持运行，经随车机械师处理后，14时08分恢复正常运行。详情待查。
		17、杭甬联络线17时45分G7584次(宁波-南京，南京动车段CRH2C-2066+2083号，上海机务段：		杭甬联络线	0.739583	异物入侵	杭甬杭州南线路所-杭州南杭长场	区间临停+限速（4km限速160）	5	20	单向
		贾大勇)司机汇报杭甬杭州南线路所至杭州南杭长场间上行线K175+500处接触网上挂有塑料布，
		本列降弓通过后停于杭甬杭州南线路所至杭州南杭长场间上行线K174+800处（13‰上坡道），
		经随车机械师检查受电弓无异常后17时50分开车，本线后续G7550在杭甬杭州南线路所至杭州
		南杭长场间上行线K177+500至173+500处限速160km/h降弓运行，18时15分G7550次汇报塑料布
		挂在杭甬杭州南线路所至杭州南杭长场间上行线K175+640处（18‰上坡道）接触网支架上，
		后续18列动车组在杭甬杭州南线路所至杭州南杭长场间上行线K177+640至173+640处限速160
		km/h降弓运行。利用夜间天窗时间处理完毕。详情待查。
	3月22日6:00时至18:00	2、沪宁城际线8时39分D3135次(南京-赣州，南京动车段CRH2B-2113号，杨勇/南京东机务段 )		沪宁城际线	0.360417	车载设备故障	镇江城际场-丹徒站	区间临停	29	2	单向
		因MON屏报7车牵引电机温度高（故障代码：156）停在镇江城际场至丹徒站间下行线K224+
		740处（1‰下坡道），随车机械师下车检查后切除7车牵引电机报警维持正常运行，9时08分
		开。影响G7225次镇江城际场至丹徒站间下行线K233+675处（0‰坡道）8时41分停，9时12分
		开。详情待查。
		6、京沪高铁线12时41分G1次(北京南-上海虹桥，北京动车段CR400BF-A-3050号，施建锋/上海机		京沪高铁线	0.528472	车载设备故障	镇江南站-丹阳北站	区间临停	4	1	单向
		务段，01车主控)运行至镇江南站至丹阳北站间下行线1097km000m处ATP报应答器信息缺失，
		12时43分停于1103km837m处（4.5‰上坡道），停车后故障消除。12时45分开车。详情待查。
	3月23日6:00时至18:00	1、宁安客专线6时08分，G7150次(安庆-上海虹桥，上海动车段CRH380BL-3538号，阚乃勇/南京		宁安客专线	0.255556	车载设备故障	安庆站	始发晚点	6	1	单向
		东机务段)在安庆站7道待发，司机汇报主断合不上，随车机械师大复位将2、10号车弓换升7、
		15号车弓，7时09分开车，始发晚点6分。详情待查。
		2、杭深线6时53分，G7570次(台州-杭州东，上海动车段CRH380BL-3531号，丁明/杭州机务段 )		杭深线	0.286806	车载设备故障	台州站-临海站	区间临停	11	1	单向
		运行至台州站至临海站间上行线460km409m处（3.8‰上坡道）因HMI屏报2号车线路断路器故
		障（故障代码：24B2）停车，经随车机械师将2号车隔离开关切除，同时切除1、3号车牵引后
		7时04分开车。详情待查。
		3、京沪线6时20分，0D5502次（南京西调车场-南京，南京动车段CRH2A-2156+2037号，张军龙/		京沪线	0.263889	车载设备故障	南京站	始发晚点	24	1	单向
		南京东机务段，2156车组01车主控）司机汇报2156车组01车ATP双系故障，经电务处理后恢复
		正常，0D5502次南京西调车场7时05分开车，出库晚点39分钟。影响D5502次（南京-南通）
		南京站始发晚点24分（图定7时02分始发）。详情待查。
		4、沪昆高铁线8时36分，G1651次(上海虹桥-厦门北、福州动车段CRH380A-2745号、田光耀/福州		沪昆高铁线	0.358333	车载设备故障	暨杭长场-义乌杭长场	区间临停+限速（4km限速80）	7	6	单向
		机务段)运行至诸暨杭长场至义乌杭长场间下行线240km000m左右因4号车受电弓自动降弓紧急
		制动停于242km329m处（15.83‰上坡道），随车机械师检查汇报无异常，换升6号车受电弓后
		8时43分开车，后续G1417次、G2365次在降弓地点前后2km限速80km/h通过后汇报无异常，影
		响下行6列动车组不同程度晚点。详情待查。
		5、京沪高铁线8时39分，G676次（上海虹桥-武汉，上海动车段CRH380BL-3526号，代飞山/合肥		京沪高铁线	0.360417	车载设备故障	黄渡线路所-昆山南京沪场	区间临停	9	4	单向
		机务段）运行至黄渡线路所至昆山南京沪场间上行线1300km500m处因2车弓自动降弓常用制动
		停于1299km589m处（无坡道；故障代码：2841、63C0），8时48分司机由2车、10车弓更换为
		7车、15车弓后正常开车。影响后续G360次、G212次、G230次不同程度晚点，详情待查。
		7、宁杭高铁线11时34分接宁杭甬供电调度通知，宁杭高铁667、668供电单元【湖州高速场（不		宁杭高铁线	0.481944	区间设备故障	湖州高速场-德清站	区间临停	1	1	单向
		含）至德清站（含）至杭州东线路所（不含）间上、下行线】接触网跳闸，自动重合闸成功，
		供电调度判断为过负荷跳闸。供电臂范围内下行G63次（济南-温州南，青岛动车段
		CRH380B-5753+5799号，沈振/徐州机务段）在湖州高速场至德清站间下行线K217+500处
		（3.5‰下坡道）11时36分停车，11时37分开车；上行G7670次运行无异常。详情待查。
		9、杭深线11时35分杭州供电段在杭州南杭甬场登记：杭州南杭甬场上行线K176+100m处承力索上		杭深线	0.482639	异物入侵	杭州南杭甬场	上道抢修+区间临停	8	2	双向	非上下行，是两条线路
		有塑料袋，危及行车安全，需上道处理（无需停电），11时36分发令封锁，11时57分处理完
		毕。影响G7346次（苍南-杭州东，南京动车段CRH380BL-3785号，吴剑辉/杭州机务段）在杭
		长杭州南线路所至杭州南杭甬场间上行线K3+701m（杭黄高铁里程，20‰下坡道）处11时51分
		停，11时58分开。G1496次在诸暨杭长场至杭长杭州南线路所上行线K181+729m（沪昆高铁里
		程，无坡道）处11时51分停,11时59分开。详情待查。
	3月24日6:00时至18:00	2、杭深线11时16分G7587次(南京南-温州南，南京动车段CRH380BL-3553号，杨猛/杭州机务段)		杭深线	0.469444	车载设备故障	绍兴北站	车站超停	5	1	单向
		绍兴北站停车，办客完毕后司机汇报4号车运行方向右侧1-2车门无法关闭，经随车机械师隔
		离该车门后，11时24分开（正点11时19分开），晚开5分钟。详情待查。
		3、沪昆高铁线12时21分,G1501次(虹桥-南宁东，南宁车辆段CRH380A-2671号，黄海龙/杭州机		沪昆高铁线	0.514583	车载设备故障	江山杭长场	车站超停	13	1	单向
		务段)江山杭长场停车，12时25分办客完毕后司机汇报运行方向左侧2车4位车门故障，经随
		车机械师隔离处理后，12时38分开车（正点12时25分开），开晚13分钟。详情待查。
		4、京沪高铁线14时01分，京沪高铁743、744单元【无锡东站（不含）至苏州北站(含)至昆山南		京沪高铁线	0.584028	车站设备故障	苏州北站	限速（4km限速80）+投用热备车底+车站超停	43	4	单向
		京沪场(不含）间上下行线】接触网跳闸，自动重合闸成功，故标地点为苏州北站站内K1238
		+000处。上、下行线首列G9426、G7次在故标前后2km限速80km/h观察运行，通过后均汇报接
		触网未见异常，供电部门现场检查后汇报接触网无异常。14时05分苏州北站反映13时42分到
		达苏州北3道的G1775次（长沙南-上海虹桥，广州动车段CRH380B-3625号，苗勋波/合肥机
		务段）受电弓位置有火花，随车机械师通过视频检查未发现异常，由2车弓换升7车弓后切除
		2车隔离开关、并切除1、3车牵引后，14时42分开车，开晚43分。14时47分随车机械师请求
		虹桥站换车，后续交路G1776/7次（上海虹桥-长沙南）由虹桥动车所热备动车组CR400BF-A
		-5065（上海动车段）担当。详情待查。
		5、沪昆高铁线15时10分,G1679次(杭州东-厦门，福州动车段CRH380A-2502号，田光耀/福州机		沪昆高铁线	0.631944	车载设备故障	金华杭长场	车站超停	11	1	单向
		务段)在金华杭长场停车，办客完毕后司机汇报ATP故障（灰屏），换系重启后15时25分开，
		开晚11分钟。详情待查。
		6、宁杭高铁线16时42分，G7685次(淮南东-诸暨，上海动车段CRH380BL-3518号，张勇/南京东		宁杭高铁线	0.695833	车载设备故障	南京南宁杭场	车站超停+限速（江宁-句容限速200）	8	2	单向
		机务段)南京南宁杭场停车办客，司机汇报15车主断闭合不上（故障代码：6358），随车机
		械师进行故障复位无效，要求维持运行，16时52分开，超停8分。后在江宁站至句容西站间
		下行线运行途中（时速200km/h以下）随车机械师切除15号车隔离开关及14、16车牵引，由
		7、15车弓换升2、 10车弓后继续维持运行。详情待查。
		7、沪昆高铁线17时09分，D3292次(龙岩-上海虹桥、福州动车段CRH2A-2334+2477号、卢春晟/上		沪昆高铁线	0.714583	异物入侵	杭州东站沪杭长场	车站超停	13	1	单向
		海机务段)杭州东站沪杭长场15道停车，司机报告2477号4车受电弓挂有塑料袋（处于降弓状
		态），随车机械师申请用绝缘杆挑下（无需停电），17时24分处理完毕开车。超停13分钟。
		详情待查。
	3月25日18:00时至6:00	5、沪昆高铁线22时54分，杭州东沪杭长场202/204号道岔反位无表示，23时04分电务销记设备正		沪昆高铁线	0.954167	车站设备故障	杭州东沪杭长场	区间临停	13	1	单向
		常，23时08分工务销记设备正常。影响G1422次(玉溪-杭州东，昆明车辆段CRH380A-2505号，
		沈红祥/杭州机务段)在杭州南杭长场至杭州东沪杭长场间上行线K159+817处（0.4‰下坡道）
		22时58分停车，23时11分开车。详情待查。
	3月25日6:00时至18:00	3、安庆线6时31分安庆北站汇报0G7593次(安庆北—安庆，南京动车段CRH380BL-3778号，马寿		安庆线	0.271528	车载设备故障	安庆北客整所	投用热备车组+超停	2	2	单向
		星/南京东机务段)在安庆北客整所出所作业时，司机反映00车HMI屏报SKS18通信故障，6时
		45分处理完毕，维持运行至南京南宁安场申请换车，G7594次（安庆-温州南）安庆北站7时
		32分开，南京南宁安场9时37分到。利用南京南动车所检备动车组CRH380BL-3550动车组（南
		京南动车所9时15分开，南京南宁安场9时25分到）担当后续交路，9时44分开，超停2分。详
		情待查。
	3月26日18:00时至6:00	1、京沪高铁线18时03分,G1817次(郑州东-上海虹桥，上海动车段CR400BF-5012号，徐州机务段：		京沪高铁线	0.752083	区间设备故障	苏州北站	车站超停	7	1	单向
		程鹏)在苏州北站办客时汇报：因网压超出范围3车受电弓自动降弓，经随车机械师检查处理，
		切除3车受电弓改升6车受电弓恢复运行，18时10分开车，超停7分。详情待查。
	3月26日6:00时至18:00	3、京沪高铁线9时40分，G1204次(上海虹桥-哈尔滨西，哈尔滨动车段CRH380BG-5718+5780号，		京沪高铁线	0.402778	车站设备故障	上海虹桥高速场	区间临停	10	1	单向
		陈旭/徐州机务段)上海虹桥高速场5道开车后出发进路遗留绿光带，经工务、电务检查处理10
		时00分销记设备恢复正常。影响G7507次虹桥高速场机外9时54分停,10时04分开车,详情待查。
		6、金温线14时18分，青田站7/9号道岔定位无表示，电务14时25分登记停用7/9号道岔定位，首		金温线	0.595833	车站设备故障	青田站	上道抢修	19	6	单向
		列G7461次（上海虹桥-温州南，上海动车段CRH380D-1566+1534号，曹耀内/杭州机务段）经
		7/9号道岔反位限速40km/h通过后汇报无异常。14时53分工、电务登记上道抢修，15时07分工
		务销记设备正常，15时08分电务销记设备正常。影响G1965次陈篆站14时50分停，15时09分
		开，及后续5列动车组不同程度晚点。详情待查。
		7、京沪高铁线17时30分，G154次(上海虹桥-北京南，北京动车段CR400BF-A-3056号，罗昌武/南		京沪高铁线	0.729167	车载设备故障	昆山南京沪场-苏州北站	区间临停	4	1	单向
		京东机务段)运行至昆山南京沪场-苏州北站间上行线K1250 + 406（1.7‰上坡道）处因ATP报
		应答器信息丢失起常用制动停车。17时34分缓解后恢复正常行车。详情待查。
	3月28日18:00时至6:00	1、京沪线5时10分，D709次(北京南-上海，上海机务段FXD1-J0017+0018号，上海车辆段CR200J-		京沪线	0.215278	车载设备故障	南京站	车站超停	12	1	单向
		6009，陆杰/上海机务段)南京站开车时司机汇报操纵台显示车门状态无效化，无法确认车门
		是否已经关闭，通知列车工作人员现场确认车门已关闭后，5时22分开车。影响D709次列车南
		京站5时04分到，5时22分开，超停12分钟。详情待查。
	3月28日6:00时至18:00	1、京沪高铁线7时20分,0G7689次(南京南动车所-南京南京沪场，上海动车段CRH380BL-3555号，		京沪高铁线	0.305556	车载设备故障	南京南动车所	始发晚点	4	1	单向
		南京东机务段：赵睿宁)00车制动试验不通过（故障代码1912），司机汇报为16车总风管MRP
		被截断。经机械师处理，南京南动车所7时47分开车，南京南京沪场7时57分到，到晚12分。
		影响G7689次(南京南-苍南)南京南8时04分开，始发晚点4分钟。详情待查。
	3月29日6:00时至18:00	1、宁杭高铁7时20分，D3077次(南京南-宜昌东，上海动车段CRH2A-2174号，王军/南京东机务		宁杭高铁	0.305556	车载设备故障	南京南站	投用热备车组+始发晚点	4	1	单向
		段)南京南站18道待发，司机汇报06车牵引变流器故障请求救援（故障代码：004），利用南
		京南动车所热备动车组CR400BF-3035+3036号（南京动车段）担当D3077次交路，7时58分开，
		始发晚点4分。详情待查。
		7、杭深线12时38分杭甬高铁683、684供电单元【余姚北站（不含）至庄桥站（含）至宁波站		杭深线	0.526389	区间设备故障	庄桥站-宁波站	区间临停	4	2	双向
		（不含）间上下行线及宁波北站IV场（不含）至庄桥站（含）间下行线，庄桥站（含）至宁
		波北I场（不含）上行线，宁波北III场（不含）至庄桥站（含）间洪庄联络线】接触网跳闸，
		自动重合闸成功，供电调度确认为过负荷跳闸，影响：G7589次因网压为零停于庄桥站至宁波
		站间下行线K309+880处（2.3‰下坡道）12时39分停，12时43分开，G7512次在庄桥站至余姚
		北站间上行线K296+591处（0‰）12时39分停，12时42分开。
	3月30日6:00时至18:00	4、沪宁城际线12时46分D3031次(宜昌东-上海虹桥，武汉动车段CRH2B-2467号，合肥机务段：臧		沪宁城际线	0.531944	车载设备故障	丹徒站-丹阳城际场	区间临停+车站超停+限速（4km限速）	23	2	单向
		振强)运行至丹徒站至丹阳城际场间下行线K220+032处5车2位弓自动降弓，停于K216+800处（
		0‰坡道），随车机械师检查无异常后通知司机换升5、13车1位弓（原升5、13车2位弓）13时
		05分开车。丹阳城际场13时12分到，随车机械师下车检查发现5车车顶绝缘瓷瓶上有鸟尸体，
		不影响正常运行，13时26分开车，超停4分。后续首列G7575次降弓地点前后2km限速80km/h运
		行未发现异常。详情待查。
		7、笕杭线15时23分D2188次（杭州-宜昌东；武汉动车段CRH2B-4104；王巍/南京东机务段）司机		笕杭线	0.640972	异物入侵	艮山门站-杭州站	反向运行	1	1	单向
		汇报艮山门站至杭州站间下行线199km483m处线路中间有一只风筝，危及行车安全。16时05分
		工务销记处理完毕，恢复正常行车。影响G7353次艮山门站至杭州站间利用上行线反方向运行。

## Sheet: April
年份	Date	Event description		Dispatch section (line)	Occurrence time	Accident cause	Accident location (station/section)	Emergency measure	Primary delay (minute)	Number of affected train (including the first affected train)	Propagation direction (one-way/two-way)
2019	3月31日6:00时至18:00	3、沪昆高铁线15时54分，G7326次(温州南-上海虹桥，上海动车段CRH380BL-3525号，许佳/上		沪昆高铁线	0.6625	车载设备故障	嘉兴南站	车站超停	6	1	单向
		海机务段)在嘉兴南站8道办客时，司机反映DMI与主机通信中断，ATP换系重启后恢复正常，
		16时02分开车，超停6分钟。详情待查。
	4月1日18:00时至6:00	1、京沪高铁线20时53分G13次(北京南-上海虹桥，上海动车段CR400BF-A-5056号，徐淼/上海机务		京沪高铁线	0.870139	异物入侵	常州北站-无锡东站	区间临停+限速（4km限速160）	13	6	单向
		段)运行至常州北站至无锡东站间下行线1168km500m处撞异物，停于1172km424m处（0‰坡道），
		随车机械师下车检查发现头罩处有鸟毛不影响正常运行，21时06分开车。后续首列G1935次在撞
		异物地点前后2km处限速160km/h运行未发现异常。影响5列动车组不同程度晚点。详情待查。
	4月1日6:00时至18:00	2、合福高铁线8时33分铜陵北站6/8#道岔反位无表示，通知工务、电务检查处理。8时48分工		合福高铁线	0.35625	车站设备故障	铜陵北站	车站超停	49	1	单向
		务、电务申请上道处理，9时20分工务销记线路设备正常，9时22分电务销记故障处理完毕，
		恢复正常使用。影响G7413次铜陵北站8时33停、9时24开，超停49分钟。详情待查。
		3、青盐线12时21分,赣榆站1道发车进路遗留白光带，通知设备管理单位检查处理，工务12时		青盐线	0.514583	车站设备故障	赣榆站	车站超停	30	1	单向
		45分销记线路设备正常，电务13时13分销记设备正常，影响G2059次(石家庄-盐城北，北京
		动车段CRH380BL-5827号，张明/青岛机务段)赣榆站12时40分停，13时15分开，超停30分钟。
		详情待查。
	4月2日18:00时至6:00	4、京沪线0时03分，D712次（杭州-北京，杭州机务段FXD1-J0019+0020号，庄杨/南京东机务段）		京沪线	0.00208333	管理不当	南京站	车站超停	34	1	单向
		到达南京站办客、北京机务段乘务员换班继乘，发现没有司机接班，临时指定南京东机务段
		派指导司机带道，由原司机继续值乘至徐州站，南京站0时43分开，超停34分。3时26分徐州
		站临时停车，由北京机务段临时派司机换乘后3时35分开，临停9分，利国口交晚43分。
	4月2日6:00时至18:00	1、沪蓉线12时49分D3065次(上海虹桥-汉口，上海动车段CRH2A-2026号，司机武昌南机务段孙志		沪蓉线	0.534028	旅客异常	天堂寨站-墩义堂站	区间临停	2	1	单向
		伟，合肥客运段）运行至天堂寨站至墩义堂站间下行线K649+557处（4.8‰上坡道），司机汇
		报7号车厢烟火报警，联系不到车长停车。12时51分开车，经确认7车卫生间一名男性（张登
		元，身份证：360429197110101012，持镇江-汉口8车2C车票）旅客抽烟，交乘警处理。详情
		待查。
	4月3日18:00时至6:00	3、京沪线4时43分D717次（北京-杭州、北京机务段FXD3-J0008+0009、王林新/北京机务段、北		京沪线	0.196528	区间设备故障	高里站-林场站	区间临停+限速（20km/h）	11	3	单向
		京车辆段CR200J5004）列车运行至高里站至林场站间下行线1134km500m处（0‰）机车信号
		跳白灯停车，限速20km/h进站，4时54分开车，运行至林场站后机车信号恢复正常。影响
		D701次、D709次列车不同程度晚点。详情待查。
	4月3日6:00时至18:00	1、杭深线6时42分杭州东宁杭甬场汇报杭州供电段发现杭州东宁杭甬场-杭州南杭甬场间上行		杭深线	0.279167	异物入侵	杭州东宁杭甬场-杭州南杭甬场	上道抢修+区间临停	19	1	单向
		线K159+390处支柱上有异物,危及行车安全需上道处理，6时46分发令封锁区间上道，7时01
		分处理完毕开通区间。影响DJ7730次在杭州东宁杭甬场-杭州南杭甬场间上行线K166+900处
		（18‰下坡道）6时43分停，7时02分开。详情待查。
		3、合福高铁线10时30分，D5654次(合肥南-安庆，南京动车段CRH2A-2032号，吴群/合肥机务段)		合福高铁线	0.4375	异物入侵	巢湖东合福场至长临河站	区间临停	6	1	单向
		司机汇报巢湖东合福场至长临河站间下行线1067km600m处道心有一条死狗，不确定是否影响
		行车，G1905次（郑州东-福州，郑州动车段CRH380B-5790号，张祖刚/合肥机务段）运行至下
		行线1067km544m（10‰下坡道）处10时54分停，机械师下车将死狗拿入车内后11时00分开。
		详情待查。
	4月4日6:00时至18:00	5、杭深线17时19分，台州站11号道岔反位无表示，17时37分工务、电务申请要点30分钟上道处		杭深线	0.721528	车站设备故障	台州站	车站超停	37	6	单向
		理，17时56分工务、电务销记设备恢复正常。影响：D2284次(深圳北-上海虹桥，上海动车段
		CRH2A-2183+2018号，王晨奋/福州机务段)台州站8道17时18分停，17时57分开，超停37分。
		后续上行5列动车组不同程度晚点。详情待查。
	4月5日18:00时至6:00	3、沪昆高铁线18时21分，G7520次(宁波-南京南，南京动车段CRH380B-3633+3583号，李加俊/南		沪昆高铁线	0.764583	车载设备故障	松江南-春申线路所	限速（200km/h运行11min）+投用热备车组+车站超停	51	21	单向
		京东机务段)运行至松江南至春申线路所间上行线3583车组8车轴温预警，限速200km/h运行，
		18时32分到达上海虹桥综合场20道，18时45分复位无效，请求换车。启用虹桥动车所沪杭场
		热备动车组（上海动车段CR400BF-A-5061号）担当本次后续交路，0G8901次虹桥动车所沪杭
		场18时52分开，19时03分到达上海虹桥综合场。G7520次虹桥综合场换乘完毕后19时25分开，
		开晚51分。影响后续20列动车组不同程度晚点，详情待查。
	4月6日18:00时至6:00	3、沪昆高铁线20时46分G1668次(厦门北-南京南，南京动车段CRH380B-3602，王君丰/杭州机务		沪昆高铁线	0.865278	车载设备故障	诸暨杭长场-杭长杭州南线路所	区间临停	6	1	单向
		段)运行至诸暨杭长场至杭长杭州南线路所间上行线因ATP故障（故障代码：6831）停于214km
		874m处（4.16‰下坡道），ATP重启后恢复正常，20时52分开车。影响G7496次诸暨杭长场至杭
		长杭州南线路所间上行线219km900m处（3.18‰下坡道）20时51停，20时54分开。详情待查。
	4月6日6:00时至18:00	4、宁杭高铁线11时45分G7604次(杭州东-南京南；南京动车段CRH380B-3704+3620号；惠冠波/		宁杭高铁线	0.489583	车载设备故障	杭州东宁杭甬场	始发晚点	8	1	单向
		南京东机务段)在杭州东宁杭甬场始发前，司机反映10车主断合不上，经随车机械师切除
		10车隔离高压开关后主断闭合，切除9车、11车牵引维持运行，12时17分开车。始发晚点8分
		钟。详情待查。
		8、沪宁城际线14时34分,G7050次（上海-南京、南京动车段CRH2C-2076、朱海斌/上海机务段）		沪宁城际线	0.606944	异物入侵	安亭北站-安亭北线路所	区间临停	15	7	单向
		司机报告安亭北站至安亭北线路所间下行线26km330m处接触网上有一塑料袋，由于反光不能
		确定是否影响行车。通知下行首列G7229次限速80km/h运行观察接触网状态，14时51分G7229
		次司机汇报下行线26km330m处接触网上有一塑料袋，无法通过，停于26km300m处（操纵端
		已越过挂异物地点），随车机械师下车检查汇报接触网无异常，通过视频监控检查汇报受
		电弓无异常，可以正常运行，15时06分开车。后续G7053次司机限速80km/h通过后汇报接触
		网无异常。供电部门登乘检查后15时33分汇报接触网无异常。影响下行5列动车组不同程度
		晚点。详情待查。
	4月7日6:00时至18:00	2、6时05分宁启线D5563次（南京-扬州；南京动车段：CRH2A-2160+2165号；南京东机务段司机：		宁启线	0.253472	异物入侵	六合站-仪征站	区间临停	11	1	单向
		夏斯东）运行至六合站至仪征站间下行线51km300m处撞到一只野鸡后停于52km911m（5.7‰的
		上坡道）处，经检查车辆无异常不影响邻线正常行车，6时16分开。详情待查。
		5、沪宁城际线9时39分G7084次(上海-安庆，南京动车段CRH2C-2080号，上海机务段：胡志国)司		沪宁城际线	0.402083	异物入侵	惠山站-戚墅堰城际场	区间临停+上道抢修	21	8	单向
		机发现惠山站至戚墅堰城际场间上行线150km450m处接触网吊弦上有1米长的塑料带，越过后
		停在153km497m处(4‰下坡道），随车机械师确认受电弓无异常后9时47分开车。G7005次司
		机确认降弓可以通过。10时16分上海高铁维修段处理人员常州城际场登乘G9275次，区间
		10时40分停车处理异物，10时53分处理完毕开车。影响上行6列动车组挂异物地点前后2km处
		限速160km/h降弓运行。
	4月8日18:00时至6:00	3、京沪高铁线20时29分G1935次(西安北-上海虹桥，上海动车段CR400BF-5078+5020号、徐州机		京沪高铁线	0.853472	车载设备故障	镇江南站-丹阳北站	区间临停+限速（4km限速80）	9	2	单向
		务段：昌鹏)运行至镇江南站至丹阳北站间下行线1094km013m处自动降弓（故障代码：30B9）
		停于镇江南站至丹阳北站间下行线1097km013m处（7‰上坡道），经随车机械师处理后，换升
		06、14车弓（原升03、11车弓），20时38分开车。后续G13次列车降弓地点前后2km限速
		80km/h通过后汇报接触网无异常。详情待查。
	4月9日18:00时至6:00	1、京沪高铁线17时16分，G166次(绍兴北-北京南，北京动车段CRH380CL-5617号，冷卫东/南京		京沪高铁线	0.719444	车载设备故障	定远站-蚌埠南站	车站临停	8	1	单向
		东机务段)运行至定远至蚌埠南间时司机汇报8车报牵引系统接地故障（故障代码：0344），经
		随车机械师检查后切除6、8号车牵引维持运行至蚌埠南站临时停车检查，蚌埠南站17时34分停，
		随车机械师下车检查无异常，要求维持最大牵引力维持运行，蚌埠南站17时42分开车，临停8
		分，详情待查。
		2、沪蓉线18时19分六安站6/8号道岔定位无表示，18时32分电务登记停用经由6/8号定位的列车及		沪蓉线	0.763194	车站设备故障	六安站	上道处理+车站超停+限速（40km/h）	5	7	单向
		调车信号，19时14分工务登记上道处理，19时22分工务销记设备正常，19时26分电务销记6/8号
		道岔故障处理完毕设备恢复正常。影响D3011次（上海虹桥-汉口，武汉动车段CRH2B-4101，刘
		坚栋/武昌南机务段）六安18时33分停，18时40分开（超停5分）限速40km/h通过后无异常，下
		行6列动车组不同程度晚点。详情待查。
		5、虹高动车D线20时52分0G1654次(上海虹桥高速场-虹桥动车所沪杭场，福州动车段CRH380A-		虹高动车D线	0.869444	车载设备故障	上海虹桥至虹桥动车所	区间临停（2次）	33	1	单向
		2785+2855号，姜江/上海机务段)司机听到车体下部（2855-01车主控）有异音停在上海虹桥至
		虹桥动车所间K1+532处（10.1‰下坡道），随车机械师下车检查无异常，21时21分开车；21时
		23分再次听到车体下部有异音停在K1+432处（10.1‰下坡道），随车机械师检查无异常后21时
		27开车。详情待查。
	4月9日6:00时至18:00	4、宁安客专线9时36分宁安客专863、864供电单元【繁昌西站（不含）-铜陵北线路所（含）-		宁安客专线	0.4	区间设备故障	铜陵北线路所-铜陵宁安场	区间临停+限速（4km限速80）	16	5	单向
		铜陵宁安场（含）-池州宁安场（不含）间上下行线，铜陵北站（不含）-铜陵北线路所（含）
		间铜陵北联络上下行线】接触网跳闸，宁安客专864单元自动重合闸成功、863单元重合闸失
		败，9时42分宁安客专863单元强送电成功，故标地点在K132+270处，影响：G7077次
		（上海-安庆，上海动车段CRH380D-1502号,张冰/南京东机务段)铜陵北线路所-铜陵宁安场
		间下行线K148+775处（6‰上坡道）9时38分停，9时48分开。后续D5601次、D5655次、
		D5654次、G7078次故标点前后附加2km限速80km/h观察运行，均汇报接触网无异常。9时50分
		宁安客专863、864供电单元再次跳闸，自动重合闸成功，故标地点在K161+610处，后续
		D5601次、D5655次、D5654次、G7078次故标点前后附加2km限速80km/h观察运行，均汇报
		接触网无异常，影响G7077次铜陵北线路所-铜陵宁安场间下行线K152+884（2.5‰下坡道）
		处9时51分停，9时57分开。详情待查。
		7、杭深线11时29分，G168次(温州南-北京南；南京动车段CRH380BL-3782号；王可/杭州机务段)		杭深线	0.478472	异物入侵	杭州东宁杭甬场-杭州南杭甬场	区间临停（2次）	21	4	单向
		司机汇报杭州东宁杭甬场至杭州南杭甬场间上行线K164+500处接触网上挂有大块塑料带，紧
		急制动停于K163+491处（下坡道5‰），列车已越过异物地点（未降弓），随车机械师下车
		检查后汇报接触网及受电弓无异常，操纵端司机室玻璃雨刮器夹带有塑料薄膜，清理后11时
		44分开车，司机汇报不影响邻线。通知后续列车在异物点前后2km限速运行，12时10分
		G7346次司机确认塑料薄膜搭在防护栅栏上，暂不影响行车。12时50分工务部门登记在杭州
		东宁杭甬场登乘G7345次进入区间清理，区间13时07分停，清理完毕13时13分开。影响
		G168次、D3170次、G7346次、G7345次不同程度晚点。详情待查。
		8、宁安客专线10时09分,G7081次(上海-安庆，上海动车段CRH380B-3741+3729，林龙/南京东机		宁安客专线	0.422917	异物入侵	马鞍山东站	车站超停	28	1	单向
		务段)马鞍山东站开车时，司机汇报下行出站方向127号接触网支柱上挂有两米长塑料带，不
		能降弓通过，不影响邻线。10时12分停于站内道岔区段，随车机械师下车检查受电弓无异常，
		第一位弓已越过挂异物地点，监护本列升单弓（第一位弓）通过异物地点，10时37分开车，
		本列越过异物地点后恢复正常运行。后续下行G7085次、G7493次变更上行办客。11时35分供
		电申请要点20分钟封锁马鞍山东站站内下行线，宁安客专855、856单元【南京南宁杭场（不
		含）至江宁西站（含）至马鞍山东站（含）至当涂东站（不含）上下行线接触网单元】同步
		停电处理，11时54分处理完毕恢复供电。详情待查。
		11、宁杭高铁线12时06分,G7619次(徐州东-温州南，南京动车段CRH380CL-5624号，孟凡岭/		宁杭高铁线	0.504167	异物入侵	德清站-湖州站	限速（4km限速160）+上道抢修	15	15	双向
		徐州机务段)司机汇报德清站至湖州站间上行线K204+950处挂有塑料带，不影响本线，邻线
		不能降弓通过。G7607次限速观察异物情况后司机确认异物地点在K204+000处，上行列车可
		以降弓通过。上行G168次、G7604次、G1496次、G7616次在k206+000至k202+000m处限速
		160km/h降弓通过，12时40分高铁维修段通过视频确认异物被风扰动，可能影响行车，申请
		在湖州站登乘G1481次前往区间k204+950m停车下人处理异物。G1481到达异物地点后13时
		10分封锁相关线路，宁杭高铁666单元【长兴站（不含）至湖州高速场（含）至德清站（不
		含）间上行线】接触网同步停电处理，13时25分处理完毕恢复供电。影响上下行15列动车
		组不同程度晚点。详情待查。
		15、宁安客专线13时28分,G7137次(上海虹桥-安庆，南京动车段CR400BF-3020+3021号，俞勇/南		宁安客专线	0.561111	异物入侵	弋江站	车站临停+上道抢修	11	5	单向
		京东机务段)司机汇报弋江站站内下行线接触网上挂有多处塑料带，采取常用制动后停于弋
		江站1道。经随车机械师检查本列已越过挂异物地点，受电弓无异常，13时39分开。供电部
		门检查后14时15分申请要点60分钟封锁弋江站上下行线上道处理，宁安客专859、860单元
		【当涂东站（不含）至芜湖宁安场（含）至弋江站（含）至繁昌西站（不含）间上、下行
		线】接触网同步停电处理。15时00分处理完毕恢复供电，影响G7601次、D5605次、G7142次
		不同程度晚点，详情待查。
	4月12日6:00时至18:00	1、6时40分虹桥动车所沪杭场0G1973次(虹桥动车所沪杭场-虹桥高速场，上海动车段CRH380BL-		京沪高铁线	0.277778	车载设备故障	上海虹桥	投用热备车组+始发晚点	57	1	单向
		3736号，李然/徐州机务段)开车时司机汇报ATP设备不接码，6时50分申请换车，后启用检备
		车CRH380BL-3733担当后续G1974次（上海虹桥-重庆西）交路，7时49分开车。影响G1974次
		上海虹桥8时14分开，始发晚点57分钟。详情待查。
		2、8时45分合肥南动车所一场0G1602次(合肥南动车所-合肥南，南京动车段CRH380B-3678+3615，		合福高铁线	0.364583	车载设备故障	合肥南合福场	投用热备车组+始发晚点	14	1	单向
		曹振峰/合肥机务段)开车时3678号车组01号车报WTB通信故障（故障代码6278），启用检备车
		CRH380B-3580+3728号担当后续G1601次(合肥南-深圳北)交路，9时17分开车。影响G1601次合
		肥南合福场9时39分开车，始发晚点14分钟。详情待查。
		3、沪昆高铁线16时41分杭州东沪杭长场229/231号道岔反位无表示，经工务、电务检查16时56分		沪昆高铁线	0.695139	车站设备故障	杭州东沪杭长场	车站超停	17	2	单向
		销记设备恢复正常使用。影响：D3136次(赣州-南京，南京动车段CRH2B-2116，上海机务段：
		向伟民)杭州东沪杭长场16时31分停、16时58分开，超停17分；G1674次杭州东沪杭长场16时
		43分停，17时01分开，超停13分。详情待查。
	4月13日6:00时至18:00	1、杭昌高速线9时43分绩溪北杭黄场至三阳站间上下行线区间调监瞬间灰屏,同时G7304次(黄山		杭昌高速线	0.404861	区间设备故障	绩溪北杭黄场-三阳站	区间临停	36	3	单向
		北杭黄场-上海虹桥、上海动车段CR400BF-5001号、上海机务段司机：陈坚)在绩溪北杭黄场
		站-三阳站间上行线因列控信息中断停于K219+751处(-10.4‰)，10时10分上海电务段销记CTC
		设备正常，10时16分现场电务销记设备正常恢复使用。G7304次10时19分区间开车。影响
		G7306次绩溪北杭黄场10时00分停，10时21分开，临停21分；G2395次三阳站10时00分停，10
		时19分开，临停19分。详情待查。
	4月14日18:00时至6:00	1、杭深线18时42分G7571次(淮南东-温州南、南京动车段CRH2C型2064+2066号、姜卫华/杭州机务		杭深线	0.779167	异物入侵	奉化站-宁海站	区间临停+限速（4km限速160）	14	3	单向
		段)运行至奉化站-宁海站间下行线K358+000处疑似撞异物，紧急制动停于K361+494（4.0‰上
		坡道），随车机械师下车检查汇报头罩有血迹，18时56分开车。后续G7538次、G589次在撞异物
		地点前后2km限速160km/h运行司机均汇报无异常。详情待查。
	4月14日6:00时至18:00	4、京沪高铁线15时33分，常州北站2/4号道岔反位无表示，15时46分电务登记停用经由2/4号道		京沪高铁线	0.647917	车站设备故障	常州北站	上道抢修+始发晚点	90	8	双向
		岔反位的列车信号，15时47分工务销记线路设备正常。15时55分电务申请封锁2/4号道岔上
		道抢修，16时10分电务汇报故障暂时无法处理（夜间天窗点内处理），2/4号道岔定位可以
		正常使用，发令开通。影响G1583次（常州北-九江，南昌动车段CRH380A-2704+2698，俞
		衡/上海机务段）由常州北始发改由镇江南站始发，在途晚点90分钟；上下行8列动车组不同
		程度晚点。详情待查。
	4月15日6:00时至18:00	2、沪宁城际线15时00分G7059次(南京-上海，南京动车段CRH380B-5743号，南京东机务段：朱		沪宁城际线	0.625	车站设备故障	南京城际场	始发晚点	20	1	单向
		凯)南京城际场换端作业时ATP报制动测试不通过，断电大复位后15时22分恢复正常，15时
		25分开车，始发晚点20分钟。详情待查。
		3、金温线13时13分G7326次(温州南-上海虹桥，上海动车段CRH380BL-3538号，江卫华/杭州机务		金温线	0.550694	车载设备故障	温州南线路所-青田	区间临停+投用热备车组+车站超停	18	6	单向
		段)运行至温州南线路所至青田间上行线因ATP故障停于172km330m（4‰下坡道）处，司机换
		系重启后恢复正常13时22分开车，后续运行过程中多次报相同故障，16时47分到达金华南站
		更换热备动车组。利用杭州热备车（CRH380BL-3535号）杭州动车所14时57分开0G8301次，金
		华南16时02分到。换乘后G7326次16时58分开车。影响6列动车组不同程度晚点。详情待查。
	4月16日6:00时至18:00	4、15时16分上海虹桥综合场D3032次（上海虹桥-汉口、武汉动车段CRH2B-2472号、林圆/合肥机		沪宁城际线	0.636111	异物入侵	上海虹桥综合场	始发晚点	128	1	单向
		务段）开车时司机汇报5车2位弓挂异物，15时55分随车机械师申请登顶处理，16时10分发布
		停电命令（上海虹桥综合场25、26、27、28、29、30道接触网停电），17时05分处理完毕恢
		复供电。由5、13车2位弓换1位弓准备开车，17时19分司机汇报7车左侧2位、4位车门无法关
		闭，经处理后17时23分正常关闭。司机同时汇报11车烟雾报警，列车长确认卫生间有烟味，
		未发现吸烟人员。 影响D3032次上海虹桥17时24分开，始发晚点2时08分，详情待查。
	4月17日18:00时至6:00	2、宁杭高铁线18时46分G40次(千岛湖-北京南，北京动车段CR400BF-A-3054号，张可循/杭州机务		宁杭高铁线	0.781944	车载设备故障	溧阳站-瓦屋山站	区间临停+限速（4km限速80）	5	3	单向
		段)运行至溧阳站至瓦屋山站间上行线K74+000处因HMI屏报受电弓气囊压力故障（故障代码3008
		）自动降弓停在K70+511处（11.4‰上坡道）。随车机械师要求换升3、11车受电弓（原升6、
		14车受电弓），18时51分开车。后续上行首列G1380次降弓地点前后2km限速80km/h通过无异常。
		影响后续2列动车组不同程度晚点。详情待查。
		3、宁启线3时31分DJ8720次（南通-浦口北，南京动车段CRH2A-2160号，南京东机务段：钱席彬）		宁启线	0.146528	异物入侵	海安三场-南莫站	区间临停	17	1	单向
		运行至海安三场至南莫站间上行线188km300m处疑似撞异物停于186km936m（2.8‰下坡道）处，
		随车机械师检查未发现异常，3时48分开。后续上下行首列通过撞击异物地点前后2公里无异常。
		详情待查。
	4月17日6:00时至18:00	1、京沪高铁线15时04分，G1915次(西安北-上海虹桥，西安动车段CRH380B-3671+3571号，陈		京沪高铁线	0.627778	车载设备故障	扬州线路所-南京南京沪场	车站超停	1	1	单向
		佳露/上海机务段)司机汇报列车通过扬州线路所至南京南京沪场间下行线京沪高铁723、
		725单元分相后（中心里程：992km762m）2车主断无法闭合，随车机械师要求运行至南京南
		京沪场后换弓处理，南京南京沪场15时13分停，换升07、15车受电弓（原02车、10车受电
		弓），隔离2车受电弓后，15时16分开，超停1分钟。详情待查。
		3、京沪高铁线17时33分,徐州东站33DG轨道电路瞬时闪红光带，通知工务、电务检查，17时55分		京沪高铁线	0.73125	车站设备故障	徐州东站	上道抢修+车站超停	12	1	单向
		工、电务销记设备正常，恢复正常使用，18时25分工务、电务申请封锁徐州东站5、7道及
		33号道岔上道检查，19时01分电务销记设备正常，19时02分工务销记线路设备正常。影响：
		G1856次（西安北-青岛北，西安动车段CRH380B-3616号，张新伟/济南机务段）徐州东站17时
		14分停，17时56分开，超停12分。详情待查。
	4月18日6:00时至18:00	2、京沪高铁线7时31分G7505次(南京南-宁波，南京动车段CRH380BL-3554号，南京东机务段：黄		京沪高铁线	0.313194	车载设备故障	镇江南站	车站超停	7	1	单向
		伟)镇江南站停车办客,7时32分司机报告HMI屏报15车主断断开（故障代码：2533、2056），
		经随车机械师处理，切除9车牵引及10、15车车顶隔离开关，7时40分恢复开车，超停7分。详
		情待查。
		3、京沪高铁线13时20分,G1715次(驻马店西-上海虹桥，武汉动车段CRH380AL-2576号，王云/合		京沪高铁线	0.555556	车载设备故障	上海虹桥站	始发晚点	14	1	单向
		肥机务段)运行至上海虹桥站终到后，随车机械师汇报5车2位受电弓自动降弓，布置司机降下
		13车2位受电弓，机械师检查后13时45分请求救援，13时55分机械师汇报故障处理完毕，通知
		司机升5车1位和13车1位受电弓，恢复正常取消救援，影响后续交路G1720次（上海虹桥-武
		汉）14时05分开，始发晚点14分钟。详情待查。
	4月20日6:00时至18:00	4、宁启线D3155次（宜昌东-南通，武汉动车段CRH2A-2039，江世荣/合肥机务段）泰州站4道14		宁启线	0.6125	车站设备故障	泰州站	车站超停	17	3	单向
		时40停车办客，14时42分开车时16/18号道岔反位瞬间失表，通知工务、电务检查，14时55分
		电务销记设备正常，14时56分工务销记线路设备正常，D3155次14时59分开，超停17分钟。影
		响后续D5523次、T7783次不同程度晚点。详情待查。
		6、京沪高铁线15时56分G133次(北京南-上海虹桥，上海动车段CR400BF-A-5048号，吴振林/南京		京沪高铁线	0.663889	车载设备故障	徐州东站（尾部压岔未进站）	车站超停	4	5	单向
		东机务段)徐州东站进站时，因ATP故障（主机与DMI通信中断）停于站内I道692km355m处
		（1‰上坡道）（尾部压岔未进站），换系重启后恢复正常16时00分开车。影响后续下行5列
		动车组不同程度晚点。详情待查。
	4月22日6:00时至18:00	1、沪蓉线8时28分,G266次(六安-北京南，上海动车段CR400BF-A-5088号，徐顺辉/合肥机务段)		沪蓉线	0.352778	车载设备故障	长安集站	车站临停	16	1	单向
		司机反映运行至长安集站内上行线K486+830处头部有异音停于长安集站内K486+673处，随车
		机械师下车检查后汇报未发现异常，8时44分开。9时43分工务汇报线路无异常。详情待查。
		2、宁启线7时53分南莫站至海安三场间自然灾害及异物侵限监测系统K189+245监测点红网报警，		宁启线	0.328472	环境影响	南莫站-海安三场	上道抢修+限速（4km限速80）+临停	52	3	单向
		同时宁启18单元及海安枢纽02单元接触网【南莫站（不含）至海安站（含）至如皋站（含）
		至白蒲站（不含）间上行线】接触网跳闸，自动重合闸成功（故标点：K203+395）。8时
		37分工务登记南莫站至海安三场间上、下行线区间封锁上道检查，8时48分工务销记线路无
		异常，防灾系统恢复正常使用。D5552次、D5503次在故标地点前后2km限速80km/h运行，司
		机汇报接触网未见异常。影响D5552次在海安三场7时59分停，8时51分开，临停52分；
		D5508次在海安三场8时21分停，8时56分开，超停32分。详情待查。
		3、宁杭高铁线10时25分，D2246次(杭州东-重庆北，上海动车段CRH1B-1048号，储晨颂/合肥机		宁杭高铁线	0.434028	车载设备故障	德清站-湖州站	区间临停	16	3	单向
		务段)司机汇报HMI屏闪报9车牵引故障(故障代码：4433)紧急制动停于德清站至湖州站间上
		行线K186+471m处（2‰上坡道），随车机械师下车检查确认车辆无异常，切除9车牵引维持
		运行，10时41分开。影响G7674次德清站至湖州站间上行线K191+453m处（2‰上坡道）处
		10时41分停，10时43分开;G7650次德清站10时35分停，10时43分开，超停6分。详情待查。
		4、沪宁城际线10时26分，D956次（上海-重庆北、上海动车段CRH1E-1069号、张俊杰/上海机务		沪宁城际线	0.434722	车载设备故障	惠山站-戚墅堰城际场	区间临停+限速（4km限速80）	18	7	单向
		段）运行至惠山站至戚墅堰城际场间上行线K153+581处因IDU报5车网侧过电流（故障代码：
		3218）自动降弓，停于戚墅堰城际场K154+570处，随车机械师下车检查未发现异常，10时
		44分开车。 后续首列G7372次故障地点前后2km限速80km/h汇报接触网未发现异常，影响上
		行5列动车组不同程度晚点。详情待查。
		5、合福高铁线12时25分D5656次(安庆-合肥南、南京动车段CRH2A-2155+2190号、刘汝亮/合肥		合福高铁线	0.517361	车载设备故障	铜陵北站-无为站	区间临停	11	1	单向
		机务段)运行至铜陵北站至无为站间上行线K1108+903处215506车受电弓自动降弓，停于
		K1105+499处（3.5‰上坡道），随车机械师通过视频观察后汇报受电弓未见异常，由6车弓
		换升4车弓后12时36分开，12时52分巢湖东合福场停车办客，再次确认受电弓无异常，12时
		53分开。后续G28次降弓地点前后2km限速80km/h运行，司机汇报接触网未见异常。详情待查。
	4月24日18:00时至6:00	1、沪蓉线19时02分,D3033次(上海虹桥-汉口，武汉动车段CRH2B-2472号，刘海波/武昌南机务段)		沪蓉线	0.793056	异物入侵	南分路站-六安站	区间临停+限速（4km限速160）	16	3	单向
		运行至南分路站至六安站间下行线541km000m处因疑似撞异物停于541km995m处（4‰上坡道），
		随车机械师下车检查发现运行方向右侧排障器有少量血迹，不影响列车运行，19时18分开。
		后续D3078次、G1729次在碰撞异物地点前后2km限速160km/h均未发现异常。详情待查。
		2、杭深线18时57分杭深高铁428、429供电单元【乐清站（不含）至永嘉站（含）至温州南站		杭深线	0.789583	区间设备故障	乐清站-温州南站	限速（8km限速80）	6	13	双向
		（不含）间上下行线】接触网跳闸，自动重合闸失败，19时03分强送电成功。无故标地点,后
		续上下行首次D3112次、D381次在K558+457-K586+386处限速80km/h运行后汇报接触网未见异
		常。影响下行8列、上行5列动车组不同程度晚点。详情待查。
		4、沪宁高铁虹桥联络下行线22时31分,D3001次(襄阳东-上海虹桥，上海动车段CRH2A-2181+2194，		沪宁高铁虹桥联络线	0.938194	车载设备故障	安亭北线路所-虹桥北线路所	区间临停+终到晚点	47	1	单向
		鲁清/上海机务段)因制动手柄故障、ATP失电，触发制动停于安亭北线路所至虹桥北线路所
		间21km397m处（2.4‰下坡道），经随车机械师确认制动手柄正常，转LKJ后22时49分开；22
		时51分因相同故障停于20km785m处（沪宁城际603单元与上海枢纽17单元间分相内），采用
		越区供电后23时19分开车，上海虹桥站终到晚点47分。详情待查。
	4月24日6:00时至18:00	7、京沪高铁线15时11分，0G8101次(南京南-上海虹桥，上海动车段CR400BF-B-5102号，卢宏		京沪高铁线	0.632639	车载设备故障	秦淮河线路所-镇江南站	区间临停	3	1	单向
		杰/上海机务段)因ATP报主机与DMI通信中断紧急制动停于秦淮河线路所至镇江南站间下行线
		K1047+000处（0‰），重启ATP后恢复正常，15时14分开车。详情待查。
	4月25日18:00时至6:00	2、永全线19时14分D3157次(南通-汉口，武汉动车段CRH2A-2039号，李海伟/合肥机务段)运行至		永全线	0.801389	异物入侵	永宁镇站-亭子山线路所	区间临停	15	1	单向
		永宁镇站至亭子山线路所间下行线K339+700处撞异物停于K340+201处（5.8%上坡道），随车机
		械师下车检查发现运行方向右侧排障器上有血迹和鸟毛，不影响运行，19时29分开车。详情待
		查。
		3、沪宁高铁线19时34分，沪宁高铁601单元【南翔北线路所（不含）-上海站（含）间下行线】过		沪宁高铁线	0.815278	区间设备故障	南翔北线路所-上海站	区间临停	3	1	单向
		负荷跳闸，自动重合闸成功。影响G7295次(淮北-上海，南京动车段CRH380B-3589号，曹宗/南
		京东机务段)上海西站至上海站间下行线4km486m处（0.6‰上坡道）19时35分停，19时38分开
		车，详情待查。
		4、京沪线19时26分D702次（上海-北京，北京机务段FXD3-J0016+0017号，北京车辆段CR200J-		京沪线	0.809722	车站设备故障	黄渡站	区间临停	21	1	单向
		5006，徐辉/上海机务段）因黄渡站上行Ⅱ道出站信号跳起冒进信号停在黄渡站内上行正线1430
		km179m处。19时37分电务销记设备恢复正常使用，19时39分工务销记设备正常。D702次19时47
		分开车。详情待查。
	4月25日6:00时至18:00	1、宁杭高铁线8时03分，宁杭高铁651、652供电单元【南京南京沪场（不含）-南京南线路所		宁杭高铁线	0.335417	区间设备故障	南京南线路所-江宁站	限速（4km限速80）+区间临停+投用热备车组+车站超停	22	1	单向
		（含）间宁杭南京南联络上下行线，南京南宁杭场（不含）至南京南线路所（含）至江宁站
		（含）至句容西站（不含）间上下行线】接触网跳闸，自动重合闸成功，故标地点在K3+020
		处（后续上、下行列车在故标点前后2km限速80km/h观察运行，均汇报接触网未见异常）；
		同时G7689次（南京南-苍南，上海动车段CRH380BL-3566号,胡春华/南京东机务段、定员：
		1015)列车HMI屏报9车牵引故障（故障代码：2533），15车主变压器故障（代码631F），15
		车高压隔离开关自动锁闭，停于南京南线路所至江宁站间下行线K2+917处（5.4‰上坡道），
		随车机械师检查后要求换升2车、10车弓（原7车、15车弓），切除9、14、16车牵引维持运
		行，8时17分开，到杭州东宁杭甬场后更换杭州所热备车CRH380BL-3528号（上海动车段、
		定员：1005）担当G7689次后续车底交路，9时41分到达杭州东宁杭甬场，换乘完毕后9时
		51分开，超停8分。详情待查。
	4月26日6:00时至18:00	2、杭深线8时12分杭深426、427供电单元[绅坊（含）-乐清(含)-永嘉（不含）站间上、下行		杭深线	0.341667	区间设备故障	绅坊-乐清	限速（4km限速80）+车站超停	16	3	双向
		线]接触网跳闸，自动重合闸成功。故标地点在K539+300处，后续上、下行首列G7568次、
		D3219次故标地点前后附加2km限速80km/h注意运行后汇报无异常。影响G7576次（苍南-六安、
		南京动车段CRH380BL-3777、叶建峰/杭州机务段）8时13分跳主断，雁荡山站8时24分停车
		办客，随车机械师检查后要求换弓运行（原2/10号弓换7/15号弓），8时31分开车，超停5分。
		详情待查。
		5、沪昆高铁线17时48分,G1372次(昆明南-上海虹桥，上海动车段CR400BF-5013号，杭州机务段		沪昆高铁线	0.741667	异物入侵	衢州杭长场-龙游杭长场	区间临停	9	2	单向
		司机：吕志洪)运行至衢州杭长场-龙游杭长场间上行线378+300处撞击异物，停于K374+964
		处（1‰上坡道），随车机械师下车检查汇报撞到一只鸟，17时57分开车。影响后续G1380次
		衢州杭长场17时39分停，17时59分开，超停13分。详情待查。
	4月27日6:00时至18:00	1、沪昆高铁线9时50分，D3205次(上海虹桥-厦门北，上海动车段CRH2A-2166号，徐盛兴/上海机		沪昆高铁线	0.409722	车载设备故障	松江南站-金山北站	区间临停+限速（200km/h维持运行）	9	1	单向
		务段)司机汇报因MON屏报2车2位轴抱死故障（故障代码：152），紧急制动停于松江南站至金
		山北站间下行线K34+641m处（1.5‰上坡道），经随车机械师切除2车制动力并限速200km/h
		运行，区间9时59分开车。详情待查。
	4月28日6:00时至18:00	2、杭深线5时27分81913次(杭州机务段DF4D-4197号，王凌波/杭州机务段)因机车无电流停在宁		杭深线	0.227083	车载设备故障	宁海站-三门县站	区间临停+投用热备车底	172	10	双向
		海站至三门县站间下行线K414+087处（5.5‰上坡道），5时47分请求救援。利用81914次本务
		机（杭州机务段DF4D-4219号）邱隘6时15分开51477次，7时43分到达三门县站进行救援。7时
		23分发布救援命令。三门县站7时53分开58102次进入区间进行救援，返回58101次区间8时19
		分开，8时35分到达三门县站，8时20分开通区间。影响上下行10列动车组不同程度晚点。
	4月29日18:00时至6:00	1、京沪高铁线17时59分，京沪高铁747、748单元【苏州北（不含）至昆山南京沪场（含）至黄		京沪高铁线	0.749306	区间设备故障	昆山南京沪场-黄渡线路所	区间临停+区间封锁	143	50	双向
	区间封锁	渡线路所（不含）上下行线】跳闸后自动重合闸成功（故标点1278km910m），G1817次
		（郑州东-上海虹桥，上海动车段CR400BF-5003号，李龙/徐州机务段）18时05分停于昆山南京
		沪场至黄渡线路所下行线1284km365m（3‰上坡道）处，司机反映接触网无电。经电调确认昆
		山南京沪场至黄渡线路所下行线1282km776m-1302km404m处接触网无电，19时00分封锁昆山南
		京沪场至黄渡线路所间下行线区间并上道抢修，20时12分接触网恢复供电，20时19分开通区
		间，G1817次区间20时28分开车。影响上下行50余列动车组不同程度晚点，详情待查。
	4月29日6:00时至18:00	1、宁杭高铁线8时17分,G20次(杭州东-北京南，南京动车段CR400BF-3018+3019，丁成勇/南京		宁杭高铁线	0.345139	车载设备故障	湖州高速场-长兴站	区间临停	5	2	单向
		东机务段)运行至湖州高速场至长兴站间上行线越过分相后全列主断未闭合在K179+763（9‰
		上坡道）处停车，无故障代码，经随车机械师处理后8时22分开车，影响D2222次在湖州高速
		场至长兴站间K182+921处（18‰上坡道）8时19分停8时22分开，详情待查。
		3、沪昆高铁线13时36分,G1332次(贵阳北-杭州东，许震涛/杭州机务段，贵阳车辆段CRH380D-		沪昆高铁线	0.566667	车载设备故障	龙游杭长场-金华杭长场	区间临停	13	2	单向
		1548号)司机反映ATP报BTMR故障（故障代码：6828），在龙游杭长场至金华杭长场间上行线
		K365+099处自动降弓，紧急制动停于K363+099（2.5‰上坡道）处。经随车机械师检查处理
		后恢复正常，13时49分开车。影响本线后续首列G7692次限速80KM/H通过后汇报无异常。详情
		待查。
	4月30日18:00时至6:00	1、京沪高铁线19时40分G1890次(杭州-郑州东，郑州动车段CRH380A-2861+2721号，杨宗胜/徐州		京沪高铁线	0.819444	车载设备故障	宿州东站-徐州东站	区间临停	11	6	单向
		机务段，2721号01车主控)运行至宿州东站至徐州东站间上行线K727+100处（2‰下坡道）因ATP
		故障触发紧急制动停车，换系重启后恢复正常19时51分开车。影响后续上行5列动车组不同程度
		晚点。详情待查。
		2、沪昆高铁线19时38分D3108次(深圳北-上海虹桥，上海动车段CRH1B-1055号，鲁清/上海机务		沪昆高铁线	0.818056	车载设备故障	嘉善南-金山北	车站临停	9	1	单向
		段)运行至嘉善南至金山北间上行线时司机汇报9车轴温传感器故障（故障代码：2233），随车
		机械师要求金山北下车点温。金山北II道19时45分停，机械师下车检查点温正常，19时54分开，
		临停9分。详情待查。

## Sheet: May
Year	Date	Event description		Dispatch section (line)	Occurrence time	Accident cause	Accident location (station/section)	Emergency measure	Primary delay (minute)	Number of affected train (including the first affected train)	Propagation direction (one-way/two-way)
2019	4月30日6:00时至18:00	3、杭深线13时10分，G2355/8次(南昌西-宁波，南昌车辆段CRH380A-2731号，姚良君/杭州机务		杭深线	0.548611	车载设备故障	温州南站	车站超停	45	3	单向
		段)温州南站停车办客，13时28分司机换端后，汇报ATP双屏无电，随车机械师短接01车ATP
		电源后，恢复正常，14时17分开，超停45分。影响2列动车组（G2321次、G2315次）温州南
		站因等线终到晚点。详情待查。
	5月01日6:00时至18:00	2、京沪线7时10分25005次(南京东机务段HXD2B-87号，周志超/南京东机务段)运行至小溪河站至
		明光站间下行线K1015+670处（3.7‰上坡道）（分相关系区处）停车。7时26分京沪11单元【
		凤阳站（不含）至板桥站(含)至小溪河站(含)至明光站(不含)间下行线】接触网停电，7时28
		分合网上分相隔离开关向中性区送电，25005次7时37分开车，7时43分京沪11单元接触网恢复
		正常供电。影响D715次小溪河站内7时17分停，7时52分开。详情待查。
		4、沪宁城际线12时18分沪宁高铁601单元【南翔北线路所（不含）-上海站（含）间下行线】过		沪宁城际线	0.5125	区间设备故障	上海西站-上海站	区间临停	2	1	单向
		负荷跳闸，自动重合闸成功。影响G7221次(淮南东-上海，南京动车段CRH380B-3674+3714号，
		杨勇/南京东机务段)上海西站至上海站间下行线K1+635m处（0‰坡道）12时19分停车，12时21
		分开车。详情待查。
		6、杭深线12时10分G7662次(温州南-合肥南，上海动车段CRH380BL-3504号，王强/杭州机务段)		杭深线	0.506944	异物入侵	宁波站	上道抢修	12	4	单向
		司机汇报宁波站站内上行线K314+800处接触网挂塑料袋本列降弓通过。13时00分维管段申请上
		道处理（无需停电），13时01分发令封锁，13时12分处理完毕开通。影响D3104次、0K466次、
		D3234次、G7542次挂异物地点前后200m处降弓运行。
		7、杭深线12时35分D3205次(上海虹桥-厦门北，上海动车段CRH1E-1229号，陈健挺/福州机务段)		杭深线	0.524306	车载设备故障	宁海站-三门县站	区间临停+车站超停+投用热备车组+车站超停	47	2	单向
		因ATP黑屏紧急制动停于宁海站至三门县站间下行线K417+099处（3‰下坡道），经处理后无法
		恢复12时47分改LKJ方式运行至三门县站。三门县站12时52分到，经处理后仍无法恢复，13时
		26分开，超停32分，维持LKJ方式运行至温州南更换热备车。温州南14时53分到，启用温州南
		热备车CRH380BL-3562号，换乘后15时00分开，超停5分。影响G7587次宁海站至三门县站间下
		行线K388+090处12时37分停车，12时50分开。详情待查。
	5月02日18:00时至6:00	1、京沪高铁线19时14分,G160次(上海虹桥-北京南，北京动车段CR400BF-B-5097号，王光耀/徐		京沪高铁线	0.801389	异物入侵	南京南京沪场	车站超停	3	1	单向
		州机务段)南京南京沪场停车办客时，随车机械师检查发现3车受电弓挂有小塑料袋，由原3、
		11车弓换升6、14车弓后维持正常运行，19时20分开车，超停3分。详情待查。
	5月02日6:00时至18:00	1、沪宁城际线13时09分，G7572次(温州南-淮南东，南京动车段CRH2C-2082+2089号，康杰/合		沪宁城际线	0.547917	异物入侵	仙林站	车站临停	12	5	双向
		肥机务段，2089车主控)运行至仙林站内K288+650处停车，司机汇报上行线K288+500处接触网
		上有风筝（约1.5m*1m大小），影响本线行车，不能确定是否影响邻线，机械师检查本列无异
		常后13时21分开车。下行G7079限速通过后确认风筝掉在Ⅰ、Ⅱ道间K288+350处，上行后续
		G7282次在仙林站内13时36分停车，机械师下车将风筝捡起随车带走，13时38分开。影响后
		续4列动车组不同程度晚点，详情待查。
	5月03日6:00时至18:00	1、沪宁城际线8时22分，G7389次(南京-衢州，南京动车段CRH2C-2074+2072号，罗昌武/南京东		沪宁城际线	0.348611	车载设备故障	丹阳城际场-常州城际场	区间临停	27	5	单向
		机务段)因2072车组03车UVR（紧急制动电磁阀继电器）故障，在丹阳城际场至常州城际场间
		下行线K173+525处（0‰）紧急制动停车，制动无法缓解，经随车机械师切除2072车组03车
		空气制动后紧急制动缓解，8时49分开车。影响后续5列动车组不同程度晚点。详情待查。
		2、仙宁线13时12分,G7079次(安庆-上海，上海动车段CRH380D-1502+1504，侯正刚/南京东机		仙宁线	0.55	异物入侵	南京南宁安场-紫金山东站	上道抢修	12	10	单向
		务段)司机汇报南京南宁安场至紫金山东站间上行线K307+900处接触网承力索上挂有约1米长
		塑料带（可降弓通过），供电部门检查确认后，14时45分登记上行线K307+400至K308+400处
		降弓运行（无需限速），15时41分添乘G7263次至区间处理，15时53分处理完毕恢复正常行
		车。影响上行10列动车组列车降弓通过异物地点。详情待查。
		3、沪蓉线17时18分，D2270次(重庆北-南通、重庆车辆段CRH2A-2390号、王栋明/合肥机务段)		沪蓉线	0.720833	异物入侵	巢北站-肥东站	限速（4km限速80）	0	5	单向
		司机汇报巢北站至肥东站间下行线434km900m处接触网吊弦上挂有一个气球，不确定是否影
		响下行线行车，下行首列G7693次在挂异物点前后2公里限速80km/h通过后17时32分汇报不影
		响行车（夜间天窗点处理）。影响后续下行4列动车组不同程度晚点，详情待查。19时09分
		供电部门确认气球被风吹走。
	5月04日6:00时至18:00	6、沪昆高铁线16时34分,G1359次(上海虹桥-长沙南、广州动车段CR400AF-A-2076号、王震宇/		沪昆高铁线	0.690278	异物入侵	杭州东站沪杭长场	车站超停	7	1	单向
		杭州机务段)杭州东站沪杭长场22道停车办客，司机报告6车受电弓挂有异物（风筝），随车
		机械师申请6车、14车受电弓降弓，更换3车、11车受电弓升弓运行，16时45分处理完毕开车，
		超停7分钟。详情待查。
	5月05日18:00时至6:00	1、合蚌客专线20时32分,G30次(合肥南-北京南；北京动车段CR400BF-A-3025号；李兵欣/合肥机		合蚌客专线	0.855556	车载设备故障	水家湖站-淮南东站	区间临停+限速（4km限速80）	7	2	单向
		务段)运行至水家湖站至淮南东站间上行线K895+000处自动降弓（故障代码30B8），停于K892
		+771处（0‰）；随车机械师检查受电弓未见异常，由原6、14车弓换升3、11车弓后正常运行，
		20时39分开。后续首列G7410次在降弓地点前后2km限速80km/h通过后汇报接触网未见异常。
		详情待查。
	5月05日6:00时至18:00	1、沪昆高铁线10时43分，G1496次(南昌西-南京南、南昌车辆段CRH380A-2729+2741号、陈晓		沪昆高铁线	0.446528	车载设备故障	衢州杭长场-龙游杭长场	区间临停	19	2	单向
		翔/南昌机务段)运行至衢州杭长场至龙游杭长场间上行线K387+725处（4‰下坡道）因2741
		号车报07车抱死2故障（故障代码：152）停车，随车机械师切除2741号07车空气制动及抱死
		2后11时02分开车。影响G1344次列车衢州杭长场10时54分停，11时06分开，临停12分，详情
		待查。
	5月06日6:00时至18:00	3、京沪高铁线11时44分G7191次(南京南-黄山北，南京动车段CR400BF-3039号，徐庆/南京东机		京沪高铁线	0.488889	异物入侵	黄渡线路所-虹桥高速场	区间临停+限速（4km限速80）	6	5	单向
		务段)运行至黄渡线路所至虹桥高速场间下行线1314km550m处发现接触网承力索上挂一塑料袋，
		停于1315km150m（2‰下坡道）处，随车机械师确认不影响本列运行，11时50分开车。通知邻
		线G1724次确认下行线接触网状态，司机汇报不能确定是否影响行车。下行后续G1719次挂异
		物地点前后2km限速80km/h运行，司机汇报本线可降弓通过。12时50分供电部门汇报塑料袋已
		被风吹走。影响下行5列动车组该处降弓运行。
		6、沪昆高铁线12时52分G1451次（杭州东-南昌西，上海动车段CR400BF-5078号，归华/杭州机务		沪昆高铁线	0.536111	异物入侵	杭长杭州南线路所-诸暨杭长场	区间临停+上道抢修	30	20	双向
		段）运行至杭长杭州南线路所至诸暨杭长场间下行线224km657m处发现接触网承力索上挂有一
		条长约3m的塑料带，本列降弓通过。下行后续18列动车组在该处降弓通过。14时30分供电部
		门申请杭州东登乘G1493次前往区间处理。 G1493次杭州东14时24分停，14时36分开，杭长杭
		州南线路所至诸暨杭长场间下行线224km301m处（19.87‰下坡道）15时00分停，15时00分发
		令封锁杭长杭州南线路所至诸暨杭长场间上、下行线，供电人员下车处理完毕后15时30分开。
		影响上下行20多列动车组不同程度晚点。
	5月07日6:00时至18:00	2、沪昆高铁线7时36分嘉兴南站6号道岔反位无表示，7时52分上海高铁维修段申请上道抢修，8		沪昆高铁线	0.316667	车站设备故障	嘉兴南站	车站超停	33	8	单向
		时10分高铁维修段销记恢复正常使用。影响：G7543次(上海虹桥-温州南、上海动车段CR400
		BF-5021号、上海机务段：徐燕军)嘉兴南站7时36分停、8时11分开，超停33分；D379次嘉兴
		南站7时40分停、8时15分开，超停32分；G2365次嘉兴南站7时44分停、8时19分开，超停33
		分。共影响8列客车不同程度晚点。详情待查。
		8、杭深线14时34分G1962次(宁波-郑州东，郑州动车段CRH380B-5864+5877号，方银博/杭州机务		杭深线	0.606944	异物入侵	绍兴东站	限速（4km限速160）+上道抢修	10	7	单向
		段)司机汇报绍兴东站内上行线进站信号机K233+803处（4‰上坡）接触网上挂有塑料袋，本
		列降弓通过后停于绍兴东站至绍兴北站上行线K228+582处（0‰），经随车机械师检查确认后
		14时50分换弓开车（原升7车、15车弓换升2车、10车弓）。影响后续G7546、G7516、D3166、
		D3218、G60、G7690、G7660次在异物地点前后2km降弓限速160km/h通过。15时41分杭州供电
		段登记申请上道处理异物（不停电），15时42分绍兴东站站内上行线封锁，15时52分销记处
		理完毕，恢复正常运行，详情待查。
		9、金华南联络线15时46分,G2037次(温州南-宜昌东，武汉动车段CRH380AL-2632号，甘璐/南昌		金华南联络线	0.656944	车载设备故障	东孝站-东孝线路所	区间临停	9	2	单向
		机务段)运行至东孝站-东孝线路所间下行线K0+700（14.3‰上坡道）处停车，司机反映后弓
		主断未闭合，经司机处理后，15时55分开。影响G1331次在塘雅线路所至东孝线路所间下行线
		K315+436处（0.5‰上坡道）15时55分停，16时00分开。详情待查。
	5月08日6:00时至18:00	1、笕杭线6时59分，杭州动车所汇报0D2223次(杭州动车所-杭州东；上海动车段CRH1B-1041号；		笕杭线	0.290972	车载设备故障	杭州动车所	始发晚点	11	1	单向
		李昕/合肥机务段)01端LKJ故障（01端LKJ检测不到牵引手柄位置，00端正常），电务添乘处
		理后，7时27分按ATP模式出所。影响后续交路D2222次（杭州东-成都东、00端主控）杭州东
		7时53分开，始发晚点11分钟。详情待查。
	5月10日6:00时至18:00	2、徐兰高速线8时08分，G1908次(郑州东-福州，郑州动车段CRH380B-5653号，王彦辉/郑州机务		徐兰高速线	0.338889	车载设备故障	萧县北站	车站超停	7	1	单向
		段)萧县北站停车办客，司机汇报主机与DMI通信中断，重启ATP后恢复正常，8时17分开车，
		超停7分。详情待查。
		4、宁杭高铁线11时37分，D2246次(杭州东-重庆北，上海动车段CRH1B-1051号，刘牧/合肥机务		宁杭高铁线	0.484028	车载设备故障	句容西站	车站临停	34	9	双向
		段)司机汇报11车停放制动故障（故障代码：6909），停于句容西站内24km680m处（尾部压
		岔），随车机械师切除11车制动并进行5km/h滚动试验通过后，12时11分开车。影响后续上下
		行8列动车组不同程度晚点，详情待查。
		9、沪宁城际线G7017次(南京-上海，上海动车段CRH380B-3585+3729号，阙长宝/南京东机务段)		沪宁城际线	0.69375	车载设备故障	上海站	终到晚点	7	6	单向
		在上海站内10道因无线连接超时C3转C2，ATP施加常用制动停车2次，第一次16时39分停，16
		时43分开，第二次16时45分停，16时46分开，16时47分对标停妥，终到晚点7分。影响G7022
		次上海站17时06分开，始发晚点6分钟。后续G7235次进8道、G7263次进11道、G7019次进6道
		均发生相同情况，详情待查。18时50分通信部门销记故障处理完毕，恢复正常。
	5月11日6:00时至18:00	2、杭深线9时33分，D3231次(杭州东-厦门北，上海动车段CRH1B-1079号，涂贤明/福州机务段)		杭深线	0.397917	车载设备故障	温岭站	车站超停	11	1	单向
		温岭站停车办客，9时35分司机接车站通知12号车底疑似冒烟，随车机械师下车检查后汇报
		未见异常，9时45分开，超停10分。详情待查。
		5、宁安客专线14时38分,芜湖宁安场114号道岔定位无表示，14时55分上道抢修，15时14分处理		宁安客专线	0.609722	车站设备故障	芜湖宁安场	车站超停	36	1	单向
		完毕恢复正常使用。影响D5605次(南京南-安庆，南京动车段CRH2A-2036号，王晗/南京东机
		务段)在芜湖宁安场14时36分停，15时15分开，超停36分，详情待查。
		6、沪宁城际线15时36分，D3006次(上海虹桥-宜昌东，武汉动车段CRH2B-2472号，罗映东/合肥		沪宁城际线	0.65	车载设备故障	镇江城际场	限速（限速200运行7min）	1	1	单向
		机务段)镇江城际场出站时，司机汇报MON报2车轴温预警（故障代码：266），随车机械师要
		求限速200km/h观察运行，15时43分故障自动消除，恢复正常运行。详情待查。
	5月13日18:00时至6:00	2、京沪线21时16分，D706次(上海-北京，北京车辆段CR200J-5007，北京机务段FXD3-0019(主		京沪线	0.886111	车载设备故障	上海站	始发晚点	23	1	单向
		控)+0018，徐辉/上海机务段)上海站开车时，司机汇报机车制动不缓解，大复位后恢复正常，
		21时41分开车，始发晚点23分。详情待查。
	5月13日6:00时至18:00	1、合肥南动车线8时25分0G650次(合肥南动车所-合肥南沪蓉场，南京动车段CRH380B-3639+3715		合肥南动车线	0.350694	车载设备故障	合肥南动车所	投用热备车底+始发晚点	9	1	单向
		号，彭泽章/合肥机务段，合肥南-广州南G649次车底）司机汇报CIR故障，请求换车，使用南
		京动车段CRH380B-3652+3634号担当0G650次及后续交路，合肥南动车所8时53分开，出库晚点
		26分钟，合肥南沪蓉场9时03分到，接续G649次9时17分开，始发晚点9分钟。详情待查。
		5、沪宁城际线16时50分，G7100次(上海-南京，上海动车段CRH380B-3676号，俞衡/上海机务段)		沪宁城际线	0.701389	车载设备故障	仙林站-仙林线路所	区间临停+限速（250km/h维持运行）	2	1	单向
		运行至仙林站至仙林线路所间上行线K289+733处（无坡道）因ATP允许速度由270km/h突降为
		250km/h触发紧急制动停车（当时运行速度266km/h），16时52分开车，此时允许速度仍为
		250km/h，详情待查。
	5月14日18:00时至6:00	1、沪蓉线18时48分D3062次（汉口-上海虹桥，上海动车段CRH2A-2187号，李军/上海机务段）运		沪蓉线	0.783333	车载设备故障	肥东站-巢北站	区间临停+限速（160km/h维持运行）+车站临停	13	2	单向
		行至肥东站至巢北站间上行线425km037m处因不明原因自动降弓停于422km037m（平坡道）处，
		随车机械师检查无异常后，由原4车弓换升6车弓后，18时57分限速160km/h运行至巢北站，巢
		北站19时05分停，经随车机械师再次检查无异常，19时09分开（临停4分）。影响后续G7254
		次在故障地点前后2km限速80km/h运行，司机汇报无异常。详情待查。
	5月14日6:00时至18:00	1、京沪高铁线17时21分G16次(上海虹桥-北京南，北京动车段CR400AF-B-2121号，邱善军/南京		京沪高铁线	0.722917	车载设备故障	无锡东站-常州北站	区间临停	9	1	单向
		东机务段)运行至无锡东站至常州北站间上行线K1207+539处因6车自动降弓，停于K1201+488
		处（7‰上坡道），经随车机械师确认更换3号、11号车受电弓后恢复正常（原升6号、14号车
		受电弓），17时30分开车。详情待查。
	5月15日6:00时至18:00	3、宁杭高铁线7时11分G1862次(杭州东-太原南，上海动车段CRH380BL-3524号，孙玉松/南京东		宁杭高铁线	0.299306	车载设备故障	杭州东宁杭甬场	投用热备车组+车站超停	38	1	单向
		机务段)在杭州东宁杭甬场汇报HMI屏报11车速度传感器故障（故障代码1736），随车机械师
		切除11车空气制动维持运行至宜兴站更换车底，7时14分正点始发，8时12分到达宜兴站，启
		用杭州动车所热备动车组（上海动车段CRH380BL-3504号）开0G8801/2次担当后续G1862次宜
		兴站至太原南站间交路，杭州动车所7时21分开，8时27分到宜兴站，旅客换乘完毕后8时34分
		开。故障车底开0G8803/4入杭州动车所。影响：G1862次宜兴站开晚38分。详情待查。
	5月17日6:00时至18:00	1、宁杭高铁线7时08分G7643次（南京南—丽水，南京动车段CR400BF-3016，黄黎明/杭州机务		宁杭高铁线	0.297222	车载设备故障	南京南宁杭场-南京南线路所	区间临停	8	3	单向
		段）南京南站出站后ATP文本显示乱码停于南京南宁杭场至南京南线路所间下行线K0+252处
		（2.5‰上坡道），ATP换系重启后7时16分开。影响G7641次南京南站始发晚点8分，G1505次
		始发晚点6分。详情待查。
		2、合福高铁线8时31分合福高铁817、818单元【合肥西合福场（不含）至合肥南线路所（含）		合福高铁线	0.354861	区间设备故障	长临河站-合肥南合福场	区间临停+限速（15km限速80）	4	3	单向
		至合肥南合福场（含XX道、XXI道）至长临河站（不含）间上下行线】跳闸，重合闸失败，
		8时38分强送电成功。影响D5652次(安庆-合肥南，南京动车段CRH2A-2041号，谢林/合肥机
		务段)长临河站至合肥南合福场间上行线K1013+441处（3.6‰上坡道）8时37分停，8时41分
		开。上行D5652次、G7402次长临河站至合肥南合福场至合肥南线路所至合肥西合福场间上行
		线K1004+349-K989+641处限速80km/h通过后汇报无异常。详情待查。
		3、京沪高铁线11时24分G10次(上海虹桥-北京南，上海动车段CR400BF-A-5051号，上海机务段：		京沪高铁线	0.475	车载设备故障	滁州站-定远站	区间临停	8	6	单向
		冯剑坚)运行至滁州站至定远站间上行线K939+000处因HMI报11车受电弓故障（故障代码：
		30B1）停于K936+694处（12‰下坡道），经随车机械师确认后，换升6、14车受电弓（原升3、
		11车受电弓）11时32分开。后续上行首列G54次在降弓地点前后2km处限速80km/h通过后汇报
		无异常。影响上行后续5列动车组不同程度晚点。详情待查。
	5月18日6:00时至18:00	1、沪蓉线8时07分，G266次(六安-北京南，上海动车段CR400BF-A-5093号，杨磊/合肥机务段)		沪蓉线	0.338194	车载设备故障	六安站	区间临停	9	1	单向
		六安站始发开车时汇报10车牵引故障、14车主断断开（故障代码：31B3），经随车机械师检
		查确认可维持运行至合肥站处理，8时18分开车，始发晚点8分钟。9时01分到达合肥站，机
		械师切除10、12车牵引后闭合14车主断，9时17分开车，未超停，详情待查。
	5月19日6:00时至18:00	2、京沪高铁线15时13分，接南京动车段通知：南京南沪蓉上行TEDS报G7195次(六安-上海虹		京沪高铁线	0.634028	异物入侵	常州北站	车站超停	5	1	单向
		桥，南京动车段CRH380B-3589号，王庆哲/合肥机务段)01车运行方向3轴牵引电机与轴身之
		间疑似卡异物，要求前方办客站检查，15时17分到达常州北站（办客），随车机械师将异物
		（白色泡沫）取出后15时24分正常开车，超停5分。详情待查。
		3、宁启线16时29分,D5527次(南京-南通，南京动车段CRH2A-2004号，徐子贤/南京东机务段)运		宁启线	0.686806	异物入侵	白蒲站-南通站	区间临停	10	1	单向
		行至白蒲站至南通站间下行线250km260m处疑似撞异物停于250km675m处（1.6‰上坡道），
		经随车机械师检查运行方向左侧排障器上有鸟毛和血迹，不影响行车，16时39分开。详情
		待查。
	5月20日6:00时至18:00	1、沪昆高铁线8时13分G85次（上海虹桥-广州南，上海动车段CRH380BL-3733，上海机务段司机：		沪昆高铁线	0.342361	车站设备故障	金山北站	车站临停	9	1	单向
		李辉）金山北站I道通过后，3、5号道岔区段处遗留绿光带，1/3号道岔定反位无表示，经设
		备管理单位处理，8时30分销记恢复正常使用。影响G7503次（苏州-台州，上海动车段
		CRH380D-1532+1522,上海机务段司机：蒋曙南）在金山北站机外8时23分停，8时32分开。详
		情待查。
	5月21日6:00时至18:00	2、京沪高铁线10时41分，G7180次(上海虹桥-南京南，南京动车段CR400BF-3023号，方久亮/南		京沪高铁线	0.445139	异物入侵	常州北站-无锡东站	区间临停	32	6	单向
		京东机务段)报告常州北站至无锡东站间下行线1203km左右线路上疑似有异物，10时59分G297
		次（济南东-上海虹桥，青岛动车段CR400AF-A-2107号，周星天/徐州机务段）在常州北站至
		无锡东站间下行线1203km980m处发现异物停车，随车机械师下车处理异物（椭圆形塑料泡沫，
		直径100cm、厚1.5cm）完毕后11时13分开车，影响下行5列动车组不同程度晚点。详情待查。
		4、沪宁城际线15时13分，G7016次(上海-南京，上海动车段CRH380D-1501+1510号，张强/南京		沪宁城际线	0.634028	车载设备故障	丹阳城际场-丹徒站	区间临停	13	4	单向
		东机务段，151000车主控)运行至丹阳城际场至丹徒站间因司机室直流柜内断路器脱扣（故
		障代码：5337）停于上行线K213+066处（17‰上坡道），经机械师处理后15时26分开车。影
		响后续3列动车组不同程度晚点，详情待查。
	5月22日6:00时至18:00	3、宁安客专线14时20分G7142次（安庆-上海虹桥，南京动车段CRH2C-2077号，刘东/南京东机务		宁安客专线	0.597222	异物入侵	弋江站-芜湖宁安场	车站超停	1	1	单向
		段)因发现接触网上有编织袋（长约3m）降弓后停在弋江站至芜湖宁安场间上行线K95+729处
		（8.6‰上坡道)，随车机械师检查发现雨刮器上挂有部分编织袋，不影响本列运行，14时30分
		开,芜湖宁安场14时37分到，随车机械师将其取下后14时40分开（超停1分）。14时48分D5605
		次司机汇报上行线K96+359处接触网上有编织袋，危及行车安全。14时50分供电人员汇报上行
		线接触网上未发现异物，残留编织袋在下行线K96+100处护栏上，申请封锁下行线上道处理
		（不需停电）。15时03分发令封锁，15时14分处理完毕开通。详情待查。
		4、沪昆高铁线14时36分沪昆高铁641、642单元【嘉兴南站（不含）-桐乡（不含）间上下行线】		沪昆高铁线	0.608333	区间设备故障	桐乡站-嘉兴南站	区间临停+区间临停	19	6	双向
		接触网跳闸，重合闸失败，14时41分送电成功；14时48分再次跳闸，重合闸失败，14时51分
		送电成功,经查均为所亭原因。影响G7542次(台州-上海虹桥，上海动车段CRH380D-1535+1522，
		沈云忠/上海机务段)桐乡站至嘉兴南站间上行线K94+675处（6‰下坡道）14时37分停，14时
		45分开；上行线K87+852处（1.5‰下坡道）14时49分再次停车，14时53分开。后续上下行5列
		动车组不同程度晚点。详情待查。
	5月23日18:00时至6:00	1、京沪高铁线19时26分，G1203次(哈尔滨西-上海虹桥，哈尔滨动车段CRH380BG-5711+5821号，		京沪高铁线	0.809722	车载设备故障	南京南京沪场	车站超停	5	2	单向
		翟强/上海机务段，571100车主控)在南京南京沪场办客时，司机汇报主机与DMI通信中断，重
		启ATP后19时34分开车，超停5分。影响G7192次南京南京沪场19时44分到，终到晚点8分，详
		情待查。
		2、沪昆高铁线22日21时06分，沪昆高铁915、916单元【东孝线路所（不含）至塘雅线路所（含）		沪昆高铁线	0.879167	区间设备故障	东孝线路所-塘雅线路所	区间临停+投用热备车底	207	12	单向
		至义乌杭长场（不含）上下行线】接触网跳闸，自动重合闸成功，21时08分G1658次(厦门北-
		上海虹桥、上海动车段CRH380BL-3546号、朱旭东/杭州机务段)运行至东孝线路所至塘雅线路
		所间上行线309km093m处（13.8‰上坡道）降弓停车，21时49分经随车机械师下车检查未发现
		异常后由原2、10车换升7、15车受电弓，915、916单元再次跳闸，915单元重合闸成功，916
		单元接触网重合闸失败，强送电失败。22时48分供电部门申请上道检查，发现东孝线路所至
		塘雅线路所间上行线309km250m处接触线断线，经抢修处理23日0时03分恢复供电，0时24分开
		通区间。G1658次0时35分升15车受电弓单弓开车，1时03分到达义乌杭长场，使用杭州东站动
		车组CRH380BL-3524（上海动车段）开行0G8151次（杭州东21时58分开、义乌杭长场22时37分
		到），换乘完毕后1时18分开。后续列车在东孝线路所至塘雅线路所间上行线311km000m至307
		km000m处降弓运行。影响后续11列动车组列车不同程度晚点，详情待查。2时00分至4时43分
		上道处理后取消降弓，5时45分登记东孝线路所至塘雅线路所间上行线310km388m至309km069m
		处限速120km/h。
	5月23日6:00时至18:00	1、京沪高铁线13时33分,G111次(北京南-上海虹桥，北京动车段CR400BF-A-5082号，南京东机务		京沪高铁线	0.564583	车载设备故障	丹阳北站-常州北站	区间临停+投用热备车组	27	9	单向
		段：孙光祥)因HIM屏报摩擦制动故障（代码：520E）停于丹阳北站-常州北站间下行线K1148+
		018处（10‰上坡），经随车机械师切除13车空气制动力，14时00分开车。上海虹桥启用备用
		车底（上海动车段CR400BF-A-5091号）担当后续G146次交路。G146次上海虹桥正点始发。影
		响G113、G7、G1767、G41、G115、G359、G1727、G1813次不同程度晚点。详情待查。
		1、沪蓉线18时13分D3074次（宜昌东-上海虹桥，上海动车段CRH2A-2161号，上海机务段司机：朱		沪蓉线	0.759028	异物入侵	黄庵站-全椒站	区间临停+限速（4km限速160）	14	3	单向
		巍峰）运行至黄庵站至全椒站间上行线k372+000m处疑似撞异物,在K370+595m处（0‰坡道）停
		车，随车机械师检查未发现异常，18时27分开车。后续下行首列D2193次在撞异物地点前后2km
		限速160km/h通过，司机汇报全椒站至黄庵站间下行线k371+300m处线路左侧下部有疑似血块物
		体，不影响行车。上行后续首列G1546次在撞异物地点前后2km/h限速160km/h通过后汇报未发现
		异常。影响后续G1546、G1726次不同程度晚点。详情待查。
	5月24日6:00时至18:00	4、沪昆高铁线12时16分,G7390次(衢州杭长场-常州城际场，南京动车段CRH2C-2076+2064号，		沪昆高铁线	0.511111	车载设备故障	衢州杭长场	始发晚点	32	1	单向
		倪黎明/杭州机务段)衢州杭长场始发前司机汇报2064车组00车ATP显示【司机室未激活】，
		换系重启无效，大复位后故障消除，12时48分开车，始发晚点32分钟。详情待查。
		5、沪蓉线13时21分，南京南宁安场306/308号道岔反位无表示，13时33分电务登记停用经由		沪蓉线	0.55625	车站设备故障	南京南宁安场	始发晚点	32	6	单向
		306/308号道岔反位的列车及调车信号（不含引导信号），13时34分工务、电务上道处理，
		13时55分工务、电务销记故障处理完毕，恢复正常使用。影响G7127次（南京南-上海虹桥、
		南京动车段CRH380B-5755、谷代胜/南京东机务段）南京南宁安场始发晚点32分，影响上下
		行共5列（G7282、G7244、D3041、G7571、G7231）动车组不同程度晚点。详情待查。
		6、京沪高铁线13时30分,G1228次(苍南-沈阳北，沈阳动车段CRH380BG-5770+5769号，上海机务		京沪高铁线	0.5625	异物入侵	滁州站-定远站	限速（限速80维持运行）	11	4	单向
		段：邓士俊)运行至滁州站至定远站间上行线K910+700处因撞鸟造成司机室外层玻璃有裂纹，
		降速至80km/h运行，经随车机械师检查后确认不影响行车，13时42分恢复正常运行。影响本
		列在滁州站至定远站至蚌埠南间运缓11分钟，及后续3列（G12、G38、G1924）动车组列车等
		信号晚点。详情待查。
		7、京沪高铁线14时32分，G2811次（石家庄-上海虹桥，北京动车段CR400AF-0207，梁勇/徐州		京沪高铁线	0.605556	异物入侵	镇江南站-秦淮河线路所	限速（区间运缓，4km限速80）	4	1	单向
		机务段）司机汇报镇江南站至秦淮河线路所间上行线K1028+000处接触网挂有气球，不确定
		是否影响行车，上行后续首列G138次在异物地点前后2km限速80km/h观察运行，未发现接触
		网挂气球，G138次在镇江南站至秦淮河线路所至南京南站间运缓4分钟。详情待查。
		8、沪昆高铁线15时31分,G1370次(怀化南-上海虹桥，广州动车段CRH3C-3068号,秦俊民/杭州机		沪昆高铁线	0.646528	车载设备故障	杭州东沪杭长场	车站临停+投用热备车底+始发晚点	65	8	单向
		务段，定员：556)杭州东沪杭长场进站时，因ATP报DMI与主机通信中断，停于杭州东沪杭长
		场上行进站端道岔咽喉区，司机重启ATP无效，改按隔离模式后15时44分开，15时50分进站
		停妥，再次换系重启、大复位均无效，16时09分司机请求救援，使用杭州东热备动车组（上
		海动车段CRH380BL-3524,定员：1005）担当G1370次后续交路，杭州动车所16时07分开，杭
		州东沪杭长场16时27分到，换乘完毕后16时40分开车，杭州东站开晚1小时05分，影响后续
		7列（G7376、G7318、G1636、G1354、G1638、G7518、G1390）动车组列车不同程度晚点。详
		情待查。
	5月25日18:00时至6:00	1、杭深线18时24分,D3146次(赣州-上海虹桥，福州动车段CRH2A-2447+2282号，司机许浩良/福		杭深线	0.766667	区间设备故障	台州南站-台州站	电务检查	43	11	双向
		州机务段)运行至台州南站-台州站间上行线K474 + 100处因台州南站自律机A、B机切换后，
		车次号丢失、遗留红光带，通知工务、电务检查处理 ，19时07分电务销记故障（电务设备原
		因造成）处理完毕，设备恢复正常使用；18时28分D381次运行至台州站-台州南站间下行线因
		台州南站自律机A、B机切换后，车次号丢失，通知电务检查处理 ，18时47分电务销记故障处
		理完毕，设备恢复正常使用 。影响下行动车组4列（D3169、G1893、D3101、G7545）、上行
		动车组5列（D2286、D378、D2288、G7528、G7668），不同程度晚点。原因待查。
	5月25日6:00时至18:00	1、京沪高铁线6时55分G106次（上海虹桥-北京南，南京动车段CRH380CL-5622，庄云翔/上海机		京沪高铁线	0.288194	车载设备故障	上海虹桥高速场	投用热备车底+始发晚点	32	1	单向
		务段，00车主控）上海虹桥高速场始发前主控端司机室无法占用，随车机械师处置无效，7时
		00分申请换车。启用虹桥动车所热备动车组CR400BF-A-5048担当G106及后续交路，虹桥动车所
		7时15分开0G8201次，上海虹桥高速场7时26分到，换乘后G106次7时44分开，始发晚点32分。
		详情待查。
	5月27日6:00时至18:00	1、5时30分0G7341次(上海动车段CRH380BL-3528号、赵杰/杭州机务段、G7341次车底、杭州东		金温线	0.229167	异物入侵	杭州东沪杭长场	始发晚点+上道抢修	28	1	单向
		-苍南)杭州动车所开车后司机发现接触网上有塑料薄膜停于杭州动车所XA信号机处，随车机
		械师检查发现2车受电弓上（原升7、15车弓）挂有约2m长塑料薄膜（接触网未发现），要求
		运行至杭州东沪杭长场处理，5时45分开，杭州东沪杭长场24道5时59分到。使用杭州动车所
		内检备车底（CRH380BL-3503号）6时01分开0G8301次，杭州东沪杭长场6时15分到，担当
		G7341次及后续交路。影响G7341次杭州东沪杭长场6时28分开，始发晚点28分。供电部门登
		记封锁杭州东沪杭长场23、24道处理（无需停电），6时45分发令封锁，6时54分处理完毕开
		通。详情待查。
		3、沪宁城际线12时55分,D3141次(南京-龙岩，南京动车段CRH2B-2114号,高亮/南京东机务段）		沪宁城际线	0.538194	异物入侵	阳澄湖站-昆山南城际场	区间临停+（4km限速160）	9	2	单向
		运行至阳澄湖站至昆山南城际场间下行线K57+377处撞异物，停于K55+377（0‰）处（不影
		响邻线）。随车机械师下车检查发现列车头罩有少量血迹，不影响正常运行，13时04分开
		车。后续首列D3013次在撞异物地点前后2km限速160km/h通过后未发现异常。详情待查。
	5月28日18:00时至6:00	1、杭深线19时53分，G2331次(贵阳北-宁海，贵阳车辆段CRH380D-1580号，杨猛/杭州机务段)奉		杭深线	0.828472	车载设备故障	奉化站	车站超停	14	1	单向
		化站5道开车后因IDU报网压为零（故障代码：3104）停于站内352km240m处，经随车机械师确
		认后由原7车受电弓换升2车受电弓20时07分再次开车。影响本列宁海站20时24分到，终到晚
		点8分钟，详情待查。
		2、杭深线22时03分，G7557次(上海虹桥-三门县，上海动车段CRH380BL-3536号，叶鹏飞/杭州机		杭深线	0.91875	车载设备故障	奉化站-宁海站	区间临停	25	5	单向
		务段)司机报告运行至奉化站至宁海站间下行线K359+000处2号车跳主断，22时11分停于奉化
		站至宁海站间下行线K374+378处（4‰上坡道），经随车机械师下车检查无异常，22时28分开
		车。影响D941、D931、D935、D905次不同程度晚点，详情待查。
	5月29日6:00时至18:00	5、京沪高铁线15时59分，G148次(虹桥-北京南，天津动车客车段CR400BF-5035号，陈玉才/南		京沪高铁线	0.665972	车载设备故障	无锡东站-常州北站	区间临停+限速（4km限速80）	18	9	单向
		京东机务段)运行至无锡东站至常州北站间上行线1185km800m处因3车报网压超高自动降弓
		（故障代码：30B9）停于1181km296m处（0‰），经随车机械师处理后由原3车受电弓换升6车
		受电弓16时17分开车，后续首列G1736次列车在降弓地点前后2km限速80km/h通过后未发现异
		常。影响8列动车组不同程度晚点，详情待查。
		6、杭深线17时48分,乐清站16/18号道岔定位无表示，18时21分电务登记停用经由乐清站16/18号		杭深线	0.788194	车站设备故障	乐清站	上道抢修	10	4	单向
		道岔定位的列车及调车信号，D3146次(赣州-上海虹桥，福州动车段CRH2A-2275+2283号，江
		明洪/福州机务段)经乐清站16/18号道岔反位限速40km/h通过，未发现异常，18时55分工、电
		务上道抢修，19时05分销记设备恢复正常使用。影响后续D2286、D378、D2288、G7528次不同
		程度晚点。详情待查。
	5月30日6:00时至18:00	1、京沪高铁线11时42分G1724次（上海虹桥-汉口，上海动车段CR400BF-A-5090，张宗占/合肥		京沪高铁线	0.4875	车载设备故障	上海虹桥站	始发晚点	4	1	单向
		机务段，00车主控）ATP报主机与DMI通信中断，重启后恢复正常，11时50分开车，始发晚点
		4分。详情待查。
		2、京沪高铁线14时12分G1727次(大冶北-上海虹桥，武汉动车段CRH380AL-2631号，合肥机务段：		京沪高铁线	0.591667	车载设备故障	镇江南站-丹阳北站	区间临停+限速（280km/h维持运行）	17	6	单向
		吴庆毅)因MON报4车抱死1故障（故障代码：151）停于镇江南站至丹阳北站间下行线1092km
		155m处（6‰上坡道），随车机械师对4车关门处理后要求限速280km/h维持运行至终到站，
		14时29分开车。影响下行后续5列动车组不同程度晚点。详情待查。
		3、宁杭高铁线14时55分G1869次(郑州东-杭州，郑州动车段CRH380A-2861号，刘志/南京东机务		宁杭高铁线	0.621528	车载设备故障	溧水站-瓦屋山站	区间临停+更换热备车底	16	3	单向
		段)因4车跳主断司机降弓停在溧水站至瓦屋山站间下行线K64+174处（11.6‰下坡道） ，随
		车机械师要求换弓运行（原升6车弓换升4车弓），15时11分开车。影响下行后续2列动车组不
		同程度晚点。15时27分随车机械师申请杭州站更换车底担当后续G1890次交路，杭州站16时26
		分到。启用杭州动车所热备车（上海动车段CRH380BL-3515号）16时00分开0G8301次，杭州站
		16时10分到，G1890次（杭州-郑州东）16时53分正点始发。详情待查。
		4、笕杭线15时27分D2188次（杭州-宜昌东，武汉动车段CRH2B-2472，谷修坤/南京东机务段）因		笕杭线	0.64375	车载设备故障	艮山门站	车站临停	4	1	单向
		机车信号掉码越过艮山门站内IV道进路信号机停车，经确认后15时31分开车，临停4分。详情
		待查。

## Sheet: June
Year	Date	Event description		Dispatch section (line)	Occurrence time	Accident cause	Accident location (station/section)	Emergency measure	Primary delay (minute)	Number of affected train (including the first affected train)	Propagation direction (one-way/two-way)
2019	5月31日6:00时至18:00	1、沪蓉线11时37分供电调度员通知南京南宁杭场场内217号道岔至219号道岔间分段绝缘器吊弦		沪蓉线	0.484028	车站设备故障	南京南宁杭场	车站超停	9	1	单向
		组件断一个，11时44分登记要求降弓运行。11时45分发布降弓命令。影响G7373次列车南京南
		宁杭场11时32分停，11时46分开，超停9分。详情待查。南京供电段利用夜间天窗时间处理后
		恢复正常。
		2、沪蓉线13时36分，合肥电务段登记合肥南沪蓉场110#道岔功率曲线高,危及行车安全,需要点		沪蓉线	0.566667	车站设备故障	合肥南沪蓉场	上道抢修+车站超停	54	3	单向
		20分钟上道处理。13时41分发令封锁，14时01分电务申请延点。14时56分处理完毕，恢复使
		用并停用经由110#道岔定位的列车及调车信号。14时57分开通反位使用。影响G1725次合肥南
		沪蓉场13时59分停，14时59分开，超停54分；D3153次合肥南沪蓉场14时05分停，15时03分开，
		超停52分；G7241次合肥南沪蓉场14时13分停车，15时08分开，超停49分。合肥电务段15时
		59分登记上道抢修，16时02分发令封锁，16时13分销记110#道岔故障处理完毕，恢复正常使
		用。详情待查。
	6月1日6:00时至18:00	1、京沪线7时40分吕城站下行进站信号机内方第一轨道电路红光带，通知工务电务检查，8时		京沪线	0.319444	车站设备故障	吕城站	车站临停	15	2	单向
		03分工务销记线路设备正常，8时06分电务销记设备恢复正常使用。影响：D705次（北京-上
		海、北京机务段FXD3-J0004/0005，张益新/上海机务段）在丹阳东站7时50分停、8时05分开，
		D711次在丹阳东站7时55分停；8时09分开。详情待查。
		2、沪昆高铁线9时30分，G46次（江山杭长场-北京南，上海动车段CRH380BL-3514，章可循/杭		沪昆高铁线	0.409722	异物入侵	诸暨杭长场-杭长杭州南线路所	区间临停	8	2	单向
		州机务段）司机汇报在诸暨杭长场至杭长杭州南线路所间上行线197km000m处运行方向左侧
		有树枝枝叶疑似侵限，不影响正常运行。后续G7632次确认在上行线左侧197km200m处有一节
		软树梢枝叶侵限，本列降速通过。布置后续G1228次停车处理，G1228次9时50分在该地点停
		车，确认为一棵竹子倾斜、竹梢侵入限界（不影响接触网），随车机械师下车将竹子清理后
		9时58分开。详情待查。
		3、宁杭高铁线15时39分，G166次(绍兴北—北京南、北京动车段CRH380CL-5607号，穆先进/南		宁杭高铁线	0.652083	车载设备故障	湖州高速场-长兴站	区间临停	14	5	单向
		京东机务段)运行至湖州高速场至长兴站间上行线K179+696处（17‰上坡道）跳主断停车，
		随车机械师切除8车牵引后主断闭合，15时53分开车。影响上行后续4列（G7478次、D2188次、
		G7656次、 G60次）动车组列车不同程度晚点。详情待查。
	6月2日18:00时至6:00	1、沪蓉线19时55分,D3046次(上海虹桥-汉口，武汉动车段CRH2B-4096号，郑昌海/合肥机务段)运		沪蓉线	0.829861	异物入侵	紫金山东站-南京南宁安场	区间临停	30	1	单向
		行至紫金山东站-南京南宁安场间上行线K304+500处疑似撞异物，在K305+023（0‰）处停车，
		随车机械师下车检查未发现异常，20时25分开车，详情待查。
		2、沪蓉线22时18分,D3047次(上海虹桥-汉口，武汉动车段CRH2B-4096号，武昌南机务段司机：		沪蓉线	0.929167	异物入侵	独山站-金寨站	区间临停	23	1	单向
		赵新忠)运行至独山站至金寨站间下行线569km800m处因疑似撞异物停于571km792m处（2.9‰
		下坡道），经随车机械师下车检查发现列车头部有血迹，22时41分开车。详情待查。
	6月2日6:00时至18:00	1、杭深线8时54分，雁荡山站6号道岔反位无表示，9时27分工务、电务申请上道抢修，9时37分		杭深线	0.370833	车站设备故障	雁荡山站	上道抢修+车站超停	62	1	单向
		工务销记设备恢复正常使用，9时57分电务销记设备恢复正常使用。影响：G2343次(宁波至南
		宁东，上海动车段CR400BF-5016号，管张博/杭州机务段)雁荡山3道办客8时53分停，9时58分
		开，超停1时02分。详情待查。
		2、京沪高铁线12时47分，G124次(上海虹桥-北京南，上海动车段CR400BF-B-5105号，上海机务		京沪高铁线	0.532639	车载设备故障	定远站-蚌埠南站	区间临停+限速（4km限速80）	7	6	单向
		段：刘庆安)因HMI屏报网压超出范围（故障代码：3351、30B9），受电弓自动降弓停于定远
		站-蚌埠南站间上行线K864 + 438处（坡道：0‰），随车机械师检查未见异常，换升6、14车
		弓（原升3、11车弓）12时54分开。后续上行首列G122次在降弓地点前后2km处限速80km/h通过
		后汇报无异常。影响上行后续5列动车组不同程度晚点。详情待查。
		4、杭深线16时52分供电调度通知，杭深高铁414、413供电单元【云龙站（不含）至奉化站（含）		杭深线	0.702778	区间设备故障	奉化站-宁海站	区间临停	7	1	单向
		至宁海站（不含）间上、下行线】接触网过负荷跳闸，自动重合闸成功，无行车限制条件。
		影响：G7575次(六安至温州南，南京动车段CR400BF-3014+3013号，方培荣/杭州机务段)在奉
		化站至宁海站间下行线K355+819处（5.5‰上坡道）16时53分停，17时00分开。详情待查。
	6月3日6:00时至18:00	2、宁杭高铁线8时25分，南京南线路所1号道岔反位无表示，经工务、电务处理8时42分恢复正常		宁杭高铁线	0.350694	车站设备故障	江宁站-南京南线路所	区间临停	10	3	单向
		使用。影响G34次(杭州东-北京南，上海动车段CRH380BL-3530号，王宇/徐州机务段)在江宁
		站至南京南线路所间上行线2km903m（10‰上坡道）处8时34分停车，8时44分开车，及后续
		G1862次、G1874次列车不同程度晚点。详情待查。
		3、沪宁城际线9时58分，G7007次(南京-上海，上海动车段CRH380B-3585+3677号，张锋/南京东		沪宁城际线	0.415278	车载设备故障	南京城际场	始发晚点	4	1	单向
		机务段，367701车主控）南京城际场始发前汇报ATP报DMI与主机通信中断，重启后恢复正常，
		10时04分开车，始发晚点4分。详情待查。
		4、沪昆高铁线11时19分，G7509次(上海虹桥-宁波，上海动车段CR400BF-A-5052号，高永全/上		沪昆高铁线	0.471528	车载设备故障	嘉兴南站	车站超停+车站超停+投用热备车底	50	5	单向
		海机务段)司机汇报越过金山北站至嘉善南站间下行线中心里程为K59+288m的接触网分相后列
		车牵引无电流，经随车机械师确认后维持运行（未停车），途中恢复正常，嘉兴南站7道办客
		完毕11时29分开车后11时30分再次无电流停于嘉兴南站内岔区，经处理后恢复正常，11时37
		分开。余杭站3道办客后开车时再次无电流，经断电大复位后维持运行至杭州东站换车，余杭
		站11时56分停，12时41分开，杭州东沪杭长场12时52分到。启用杭州动车所热备车底（上海
		动车段CRH380BL-3532）接续后续交路，0G8101杭州动车所12时18分开，杭州东沪杭长场13时
		05分到，换乘完毕G7509次杭州东沪杭长场13时17分开，超停23分。影响后续4列动车组不同
		程度晚点，详情待查。
	6月4日6:00时至18:00	2、沪蓉线11时02分，肥东站内10号至18号道岔间轨道电路出现红光带，通知工务、电务检查		沪蓉线	0.459722	车站设备故障	合肥南沪蓉场-肥东站	区间临停	38	8	单向
		处理，11时20分工务、电务申请上道处理，11时45分工务、电务销记故障处理完毕，设备恢
		复正常使用。影响D3012次（汉口-上海虹桥，武汉动车段CRH2B-2471，杨天水/合肥机务段）
		在合肥南沪蓉场至肥东站间上行线441km793m处（3‰上坡道）11时08分停，11时49分开，
		D3034次在合肥南沪蓉场至肥东站间上行线K444+246处11时13分停、11时51分开，及后续上
		行7列（G1718次、G7578次、G7672次、G584次、D3008次、D2190次、G1770次）动车组列车
		不同程度晚点。详情待查。
	6月5日18:00时至6:00	2、杭深线19时40分，G7545次(上海虹桥-温州南，上海动车段CRH380D-1566+1562号，姚德昌/杭		杭深线	0.819444	异物入侵	绅坊站-乐清站	区间临停+限速（4km限速160）	13	5	单向
		州机务段)运行至绅坊站至乐清站间下行线K537+650处撞异物，停于K538+147处(4‰上坡道)，
		随车机械师下车检查后汇报撞了一只鸟，不影响正常运行，19时53分开车，后续上下行首列
		G7536次、D3103次在撞异物地点前后2km限速160km/h通过后司机均汇报无异常。影响后续
		D3103次、G7571次不同程度晚点，详情待查。
	6月5日6:00时至18:00	1、京沪线5时17分，D715次(北京-南京，合肥车辆段CR200J-6006，机车南京东机务段FXD1J-		京沪线	0.220139	旅客异常	徐州站	车站超停	9	1	单向
		0015+0016号，苏晓华/北京机务段，南京客运段担当)徐州站停车办客，5时19分车站汇报9车
		车门夹手机，无法关门开车，经处理后5时28分开车，超停9分。详情待查。
		2、杭深线8时41分G7475次(台州-杭州东、南京动车段CRH380CL型5602号、王宏伟/杭州机务段)		杭深线	0.361806	车载设备故障	台州站	始发晚点	5	1	单向
		台州站始发时司机汇报14车14-2车门故障，随车机械师作隔离处理后8时46分开车。始发晚点
		5分。详情待查。
		4、金温线16时13分,G7621次(杭州东-温州南，南京动车段CRH380CL-5602号，王毅/杭州机务段)		金温线	0.675694	车载设备故障	陈篆站	车站临停+反向运行+投用热备车底	127	31	双向
		运行至陈篆站内K121+010（3‰上坡道）处紧急制动停车，司机汇报HMI屏报中央单元传送部
		CPU故障（代码：0206），16时32分请求救援，经机械师处理后退回站内I道，17时59分开
		FG7622次，陈篆至丽水站间利用下行线反方向运行，18时23分到达丽水站。启用温州南客整
		所热备车底（上海动车段CRH380BL-3561号）担当G7621次及后续交路，温州南站17时37分开
		0G8200次，18时27分到丽水站。旅客换乘完毕后G7621次丽水站18时44分开。影响上下行共
		30列客车不同程度晚点。详情待查。
	6月7日6:00时至18:00	2、沪昆高铁线8时48分，G1653次（虹桥—厦门北、上海动车段CRH380BL-3562、杨宏伟/上海机		沪昆高铁线	0.366667	车载设备故障	桐乡站	车站超停	20	6	单向
		务段）司机汇报，相邻上行线桐乡站正在进站办客的G7564次(杭州东—金寨，上海动车段
		CRH380BL-3506号，孙永刚/杭州机务段)13车12车走行部有冒烟现象，8时50分G7564次桐乡
		站4道停车办客，经随车机械师下车检查未发现异常，9时13分开车，超停20分。影响上行
		G7530、G7356、G7382、G7302、G7330次不同程度晚点。
		3、杭昌高铁线黄山北动车存车场10时45分，0G7498次（黄山北动车存车场-黄山北杭黄场，南		杭昌高铁线	0.447917	车载设备故障	黄山北	投用热备车底+始发晚点	16	1	单向
		京动车段CRH380B-3682 ，吴建辉/杭州机务段）司机汇报主断无法闭合，11时07分请求救援。
		使用G7483次（鳌江-黄山北杭黄场，南京动车段CRH380B-3614+3583，王宏伟/杭州机务段）
		车底接开G7498次及后续交路，影响G7498次黄山北杭黄场12时10分开（图定11时54分开），
		始发晚点16分。详情待查。
		7、京沪高铁线16时45分，徐州东站25DG出现红光带，16时58分电务登记停用经由25号道岔定、		京沪高铁线	0.697917	车站设备故障	徐州东站	上道处理	57	16	单向
		反位的相关列车及调车信号，17时17分工务、电务登记上道处理，17时42分处理完毕恢复正
		常使用。影响：G59次(北京南-宁波，上海动车段CRH380CL-3515号，姚福军/北京机务段)机
		外16时46分停，17时00分开，后续15列客车不同程度晚点。详情待查。
	6月8日6:00时至18:00	1、沪昆高铁线10时58分,G1661次(南京南-龙岩、福州动车段CRH380A-2523号、田晓雄/杭州机务		沪昆高铁线	0.456944	车载设备故障	金华杭长场-龙游杭长场	区间临停+限速（4km限速80）	6	3	单向
		段)运行至金华杭长场-龙游杭长场间下行线345km000m处因6号车受电弓自动降弓停于354km
		779m（2.5‰上坡道）处，经随车机械师检查，换升4号车受电弓（降6号车弓）后维持运行，
		11时04分开车。后续G2327次在降弓地点前后2km限速80km/h通过后汇报无异常，影响下行
		G2327、G1503次列车不同程度晚点。详情待查。
		2、京沪高铁线15时30分G14次(上海虹桥—北京南，北京动车段CRH400AF-B-2122号，司机：毛晓		京沪高铁线	0.645833	异物入侵	无锡东站-常州北站	区间临停+上道抢修+区间临停+上道抢修	85	32	双向
		雁/上海机务段)运行至无锡东站至常州北站间上行线1161KM370M（+2‰）处司机汇报6、11、
		14车受电弓挂异物（塑料带）停车，经机械师检查，升3车受电弓15时44分开，15时52分常州
		北站停车，经随车机械师检查，16时37分申请登顶处理，16时58分京沪738单元【无锡东（不
		含）至常州北（含）至丹阳北（不含）站间上行线】停电配合，17时28分处理完毕恢复供电。
		15时37分G146次（上海虹桥—北京南，北京动车段CRH400BF-A-3053号，司机：张安胜/南京
		东机务段）司机汇报运行至无锡东站至常州北站间上行线相同地点处14车受电弓挂异物停车，
		经随车机械师检查，换3、11车受电弓（原6、14车弓）16时07分开，17时01分南京南京沪场
		停车，经随车机械师检查17时38分申请登顶处理.17时39分京沪高铁728单元停电配合，17时
		49分处理完毕恢复供电。共计影响上、下行高铁32列不同程度晚点，详情待查。
	6月10日6:00时至18:00	1、京沪高铁线12时13分，G12次(上海站-北京南站，上海动车段CR400BF-B-5097号，赵航/上海		京沪高铁线	0.509028	车载设备故障	黄渡线路所-昆山南京沪场	区间临停	5	1	单向
		机务段)因ATP报主机与DMI通信中断停于黄渡线路所至昆山南京沪场间上行线K1295+557处
		（1.2‰上坡），经换系重启后恢复正常，12时18分开车。详情待查。
	6月11日18:00时至6:00	1、杭深线19时57分，D3146次（赣州-上海虹桥，福州动车段CRH2A-4050+2248号，杨盼/上海机		杭深线	0.83125	车载设备故障	庄桥站-余姚北站	区间临停+车站超停	20	1	单向
		务段）司机汇报4050车组08车（主控端）有抖动现象、走行部疑似有异音，停于庄桥站至余
		姚北站间上行线K267+431处（0‰），随车机械师确认为正常现象，不影响运行，20时02分
		开。20时29分到达绍兴北站办客，随车机械师再次下车检查，确认无异常，20时47分开，超
		停15分。详情待查。
	6月11日6:00时至18:00	2、京沪高铁线16时15分，G1936次(上海虹桥-西安北，郑州动车段CRH380B-5879+5878号，张斌/		京沪高铁线	0.677083	车载设备故障	上海虹桥高速场-黄渡线路所	区间临停	7	2	单向
		徐州机务段，587800车主控)因ATP报主机与DMI通信中断停于上海虹桥高速场至黄渡线路所
		间上行线K1313+000m处（6‰上坡道），换系重启后16时22分开车。影响G152次上海虹桥始
		发晚点5分，详情待查。
		3、杭深线16时53分，杭深高铁413、414单元【云龙站（不含）至奉化站（含）至宁海站（不含）		杭深线	0.703472	区间设备故障	奉化站-宁海站	区间临停	4	1	单向
		间上、下行线】接触网过负荷跳闸自动重合闸成功，影响G7567次（杭州东-温州南，上海动
		车段CRH380BL-3541号，李海江/杭州机务段）在奉化站至宁海站间下行线K368+500处(5.85‰
		上坡道)16时53分停车，16时57分开。详情待查。
	6月12日18:00时至6:00	1、京沪高铁线18时37分，G1890次(杭州-郑州东，郑州动车段CRH380A-2705号，程鹏/徐州机务		京沪高铁线	0.775694	车载设备故障	南京南京沪场-扬州线路所	区间临停	8	2	单向
		段)运行至南京南京沪场至扬州线路所间上行线因ATP报与CPU2通信中断紧急制动停于1014km
		810m处（无坡道），自动重启后18时45分开车。影响G154次运行至南京南京沪场至扬州线路
		所间上行线1022km069m处（4‰上坡道）18时38分停车，18时46分开车。详情待查。
	6月12日6:00时至18:00	1、京沪高铁线10时09分，G1874次（杭州东-兰州西，兰州车辆段CRH380B-5637+5647，张学力/		京沪高铁线	0.422917	车载设备故障	宿州东站-徐州东站	区间临停+限速（4km限速80）	11	8	单向
		徐州机务段）运行至宿州东站至徐州东站间上行线K738+200处因563702车受电弓自动降弓
		（故障代码：634F），紧急制动停于K736+141处（0‰），随车机械师检查确认无异常，由
		原02、10车受电弓换升07、15车受电弓，10时20分开。后续首列G108次在自动降弓地点前后
		2km处限速80km/h通过后汇报接触网未见异常，影响后续7趟动车组列车不同程度晚点。详情
		待查。
		4、京沪高铁线17时37分，G139次（北京南-上海虹桥，上海动车段CR400BF-A-5060，韩庆祥/徐		京沪高铁线	0.734028	车载设备故障	蚌埠南站-定远站	区间临停	7	1	单向
		州机务段）运行至蚌埠南站至定远站间下行线K850+000处因HMI屏报10车牵引故障（故障代
		码：34F2），同时11车跳主断停于K850+724处（13.4‰上坡道），随车机械师做牵引辅助复
		位后恢复正常，17时44分开。详情待查。
		5、沪宁城际线17时52分，G7376次(江山-合肥南，南京动车段CRH2C-2106+2101，毕技荣/合肥		沪宁城际线	0.744444	车载设备故障	常州城际场至-丹阳城际场	区间临停+限速（4km限速80）	3	2	单向
		机务段)运行至常州城际场至丹阳城际场间上行线K179+400处2101号06车自动降弓，停于
		K183+309处（8‰上坡道），经随车机械师检查确认无异常，由原06、14车弓换升04、12车
		弓，17时55分开。后续首列G7022次在降弓地点前后2km处限速80km/h通过后汇报接触网未见
		异常。详情待查。
	6月15日18:00时至6:00	1、杭深线3时27分,D932次(湛江西-上海虹桥、上海动车段CRH1E型1071号、叶道春/福州机务段)		杭深线	0.14375	车载设备故障	宁海站-奉化站	区间临停	12	1	单向
		运行宁海站至奉化站间上行线K372+400处自动降弓（故障代码：3200），停于k371+070处（
		0‰），机械师检查处理后换弓运行（原2/12号弓换5/15号弓），3时39分开车。后续上行首
		列D936次在K372+400处前后2km限速80km/h运行后汇报无异常。详情待查。
	6月15日6:00时至18:00	1、金温线12时57分G2355次司机报告(南昌西-宁波，南昌车辆段CRH380A-2858号，周元涛/南昌		金温线	0.539583	车载设备故障	青田站-温州南线路所	区间临停+区间临停	9	2	单向
		机务段)运行至青田站至温州南线路所间下行线156km500m（3‰下坡道）处ATP黑屏紧急制动
		停车，司机重启后13时02分转部分监控开车，13时21分再次停于该区间171km742m（4‰下坡
		道）处反映不确定能否通过该区间174km251m-174km529m处（4‰下坡道）接触网分相，13时
		25分通知开车，13时30分列车转入完全监控模式运行,详情待查。影响后续G2035次在青田站
		至温州南线路所间下行线166km134m（3.8‰下坡道）处13时22分停，13时32分开。
		2、沪蓉线14时26分G7566次(合肥南-杭州东，上海动车段CRH380BL-3516号，合肥机务段司机：		沪蓉线	0.601389	车载设备故障	亭子山线路所-浦口站	区间临停	8	2	单向
		高运峰)运行至亭子山线路所至浦口站间上行线K338+847处（5.9‰上坡道）因ATP与DMI通信
		中断停车，司机换系重启后，14时34分开车。详情待查。影响G1744次在亭子山线路所至浦口
		站间上行线K340+898处（4.0‰上坡道）14时34分停，14时39分开。
	6月16日6:00时至18:00	2、沪蓉线11时38分六安站15号道岔定位无表示，11时53分工务、电务登记要点15分钟上道处理，		沪蓉线	0.484722	车站设备故障	六安站	车站临停	28	3	单向
		12时06分故障处理完毕恢复正常使用。影响G1770次(汉口-上海虹桥，武汉动车段CRH380AL-
		2630号，武昌南机务段：刘立维)六安站11时39分停，12时07分开，临停28分钟；D3044次六
		安站11时53分停，12时11分开，超停16分钟；D3158次六安站12时02分停，12时16分开，超停
		12分钟。详情待查。
	上下行	3、宁杭高铁线11时33分宁杭高铁667、668单元【湖州高速场（不含）至德清站（含）至杭州东		宁杭高铁线	0.48125	区间设备故障	湖州高速场-德清站	限速（4km限速80）+区间临停	12	10	双向
		线路所（不含）间上下行线】跳闸，668单元自动重合闸成功，667单元11时42分强送电成功，
		故标地点K224+590，G38、G63次在故标地点前后2km限速80km/h通过后汇报无异常。影响G63
		次(济南-温州南，青岛动车段CRH380B-5843+5799，王宇/徐州机务段)11时35分在湖州高速场
		至德清站间下行K216+053（0.5‰上坡道）处停车，11时48分随车机械师下车检查无异常，12
		时00分开车。共影响上行2列，下行8列客车不同程度晚点。详情待查。
	6月17日6:00时至18:00	1、宁安客专线6时24分,DJ8698次(安庆-南京南宁安场，南京动车段CRH2A-2016号，方明财/南		宁安客专线	0.266667	车载设备故障	马鞍山东站-江宁西站	区间临停	5	1	单向
		京东机务段)因4、6车跳主断，司机手动降弓停于马鞍山东站至江宁西站间上行线K34+927
		（1.0‰上坡）处，随车机械师要求换弓运行（原升4车弓，换升6车弓），6时29分开车，详
		情待查。
		4、京沪高铁线13时13分，G1810次(上海虹桥-焦作，郑州动车段CRH380BL-5541，陈惠/上海机		京沪高铁线	0.550694	异物入侵	无锡东站	车站临停+车站超停	25	5	单向
		务段)通过无锡东站时，司机发现站内II道上方接触网挂有塑料袋，降弓并常用制动停于无
		锡东站至常州北站间上行线1205km945m（1.9‰上坡道）处，经随车机械师检查确认未见异
		常，要求换弓维持运行（原升7/15车弓、换升2/10车弓），13时33分开；13时51分到达常州
		北站（办客），随车机械师再次检查确认未见异常，13时58分开，超停5分。供电部门现场
		检查后，13时47分登记封锁无锡东站II、4道处理（无需停电），14时00分处理完毕。影响
		后续上行4列动车组列车不同程度晚点。详情待查。
	6月18日6:00时至18:00	1、沪宁高铁线6时54分G7037次（南京南-上海、上海动车段CRH380D-1529号、施光明/南京东机		沪宁高铁线	0.2875	车载设备故障	仙林站-宝华山站	区间临停	5	1	单向
		务段）司机汇报，7号车6号门紧急装置被激活（ 故障代码20602），常用制动停于仙林站至
		宝华山站间下行线K286km941m处（9‰下坡道），经机械师处理后，6时59分开车。详情待查。
		2、杭深线7时13分G7570次(台州—杭州东、上海动车段CRH380BL-3533号、吴阳军/杭州机务段)		杭深线	0.300694	车载设备故障	三门县站-宁海站	区间临停	7	1	单向
		HMI屏报00车转向架监控回路请求制动（故障代码：66D4），紧急停于三门县站至宁海站间上
		行线K407+122处（4‰上坡道），随车机械师切除转向架监控回路后，7时20分开。详情待查。
		3、青盐线16时27分D1692次(盐城北-青岛北、青岛动车段CRH380A-2539号、关萌/青岛机务段)		青盐线	0.685417	车载设备故障	射阳站	车站超停	3	1	单向
		在射阳站停车办客时，ATP主机和DMI通信中断，经司机换系重启后恢复正常，16时30分开车，
		超停3分钟。
	6月19日6:00时至18:00	1、京沪高铁线15时15分，G56次(福州-北京南，北京动车段CRH380B-5664号，马磊/徐州机务段)		京沪高铁线	0.635417	车载设备故障	蚌埠南站-宿州东站	区间临停	12	1	单向
		运行至蚌埠南站至宿州东站间上行线827km537m处（无坡道）因ATP黑屏停车，换系重启后15
		时27分开车。详情待查。
		2、京沪高铁线17时14分，G234次(上海虹桥-青岛，青岛动车段CR400AF-2088+2085号，伯玉清/		京沪高铁线	0.725694	车载设备故障	常州北站	车站临停	12	6	单向
		南京东机务段，208501车主控)运行至无锡东站至常州北站间上行线时司机反映牵引电流时有
		时无，17时25分停于常州北站Ⅱ道，17时37分随车机械师隔离“制动缓解监控环路旁路开关”
		后开车。影响上行5列（G16、G216、G1728、G2812、G1940）不同程度晚点，详情待查。
	6月20日6:00时至18:00	6、京沪高铁线12时24分,G41次(北京南-杭州东，北京动车段CR400BF-A-3030号，济南机务段：		京沪高铁线	0.516667	车载设备故障	宿州东站-蚌埠南站	区间临停+限速（200km/h限速运行6min）	3	1	单向
		张昌岩)运行至宿州东站至蚌埠南站间下行线K765+000处14车主断断开，经随车机械师手动
		闭合，12时27分恢复正常运行；12时50分运行至蚌埠南站至定远站间下行线K853+000处14车
		主断再次断开，经随车机械师手动闭合，限速200km/h以下换升3车、11车受电弓(原升6车、
		14车受电弓)，12时56分恢复正常运行。详情待查。
	6月21日6:00时至18:00	2、沪宁高铁15时07分上海西站汇报站内7-15DG轨道电路出现红光带，通知工务电务检查处理，		沪宁高铁	0.629861	车站设备故障	上海西站	车站临停	26	3	单向
		15时42分工务电务销记恢复正常使用，影响列车3趟：G9246次上海西站15时26分停，15时42
		分开；G7218次上海西站15时34分停，15时49分开；G7052次上海站15时48分开，始发晚点9分
		钟。详情待查。
	6月22日18:00时至6:00	1、京沪高铁线19时26分，京沪高铁715、716、717、718供电单元【蚌埠南站(不含)至定远站		京沪高铁线	0.811806	区间设备故障	蚌埠南站-定远站	区间临停+限速（4km限速80）	27	15	双向
		(含）至滁州站（不含）间上、下行线】接触网跳闸，715、716、718供电单元自动重合闸成
		功，717供电单元自动重合闸失败；故标地点在K880+454处。19时29分G253次停于K889+129处
		（5.9‰上坡道）。717供电单元内的G253次、G155次降弓后，19时38分试送电成功，G253次、
		G155次随车机械师确认受电弓未见异常后，逐台升弓试验；G253次升弓后19时44分717单元再
		次跳闸，故标地点为K888+900处。G253次随车机械师检查后切除2/10车弓，换升7车弓，19时
		52分再次送电成功。G253次19时56分开，单弓运行至定远站停车检查，经随车机械师确认无
		异常后，升7车、15车受电弓（原升2车、10车受电弓）正常运行，定远站20时41分开。后续
		上、下行首列在故标地点前后2km处限速80km/h通过后汇报接触网未见异常；后续下行列车在
		蚌埠南站至定远站间下行线K880+306-K880+600处（715、717供电单元分相起止里程）降弓运
		行，经供电部门检查后，21时03分恢复正常行车。影响上下行15列动车组列车不同程度晚点。
		详情待查。
		3、沪蓉线20时16分,肥东站10/12号道岔定位无表示，20时25分工务、电务申请上道处理。20时		沪蓉线	0.852778	车站设备故障	合肥南沪蓉场-肥东站	区间临停	51	11	单向
		40分工务销记线路设备正常，21时15分电务销记故障处理完毕恢复正常使用。影响D2264次
		(成都东-杭州东，上海动车段CRH1B-1047号，李海伟/合肥机务段)合肥南沪蓉场至肥东站间
		上行线441km292m处（3.5‰上坡道）20时39分停，21时17分开，G7257次在巢北站至肥东站间
		下行线436km991m处20时28分停，21时19分开。及后续9列动车组列车（G7647、G7683、
		G9407、D3047、G7653、G7637、D2256、G1540、D2374）不同程度晚点。详情待查。
	6月22日6:00时至18:00	1、沪蓉线12时11分G7373次（江山-合肥南，上海动车段CRH380BL-3514号，合肥机务段：李浩亮		沪蓉线	0.507639	异物入侵	巢北站-肥东站	区间临停+限速（4km限速160）	14	2	单向
		）运行至巢北站至肥东站间下行线422km209m处因撞异物停在423km867m（1‰上坡道）处（不
		影响邻线运行），随车机械师下车检查发现头罩上有羽毛和血迹，不影响行车，12时25分开车
		。后续首列D2271次在撞异物点前后2km限速160km/h通过后汇报无异常。详情待查。
		2、京沪高铁线13时01分G109次（北京南-上海虹桥，北京动车段CRH380CL-5604，吴水木/南京东		京沪高铁线	0.542361	车载设备故障	秦淮河线路所-镇江南站	车站临停+投用热备车底	19	1	单向
		机务段）运行至秦淮河线路所至镇江南站下行线时司机汇报11车牵引系统接地故障（故障代码
		：0344），随车机械师请求镇江南站3道停车检查。镇江南站13时15分到，随车机械师下车检
		查后切除9、11车牵引和10车隔离开关，维持最大牵引运行，13时34分开车，临停19分。终到
		上海虹桥高速场后使用上海虹桥热备车底CR400BF-A-5061号担当后续G144次交路。详情待查。
	6月24日18:00时至6:00	3、京沪线0时31分京沪21、22单元【滁州北站（不含）至担子站（含）至东葛站（不含）间上、		京沪线	0.0215278	区间设备故障	担子站-滁州北	区间临停	20	1	单向
		下行线】接触网因过负荷跳闸，重合闸成功。影响D710次(上海-北京南，上海机务段FXD-J0019
		+0020号，上海车辆段CR200J-6008，金小龙/北京机务段)担子站至滁州北站间上行线1101km
		162m处（2.65‰上坡道）0时32分停车，0时51分开。
	6月24日6:00时至18:00	3、沪蓉线12时31分G7234次(六安站至上海站，南京动车段CR400BF-3064号，司机赵年磊/合肥机		沪蓉线	0.521528	车载设备故障	六安站-南分路站	区间临停+限速（45km/h运行23km）	4	1	单向
		务段)因DMI通信中断停于六安站至南分路站间上行线K545+00处（6‰上坡道）无故障代码，
		ATP换系重启后12时35分开车，部分监控模式限速45km/h运行至中继2（K532+30）恢复正常
		运行。详情待查。
		6、沪昆高铁线16时40分G44次（杭州东-北京南 北京动车段CR400BF-A-3033 上海机务段司机/郑		沪昆高铁线	0.694444	车载设备故障	嘉兴南站	车站超停	7	1	单向
		晔）在嘉兴南站办客完毕开车时司机汇报缓解后13车制动缸压力显示为30kpa（应为0kpa），
		随车机械师检查处理后16时44分开车，超停4分。16时45分因列车无牵引压出站信号机停车，
		随车机械师将制动缓解监控环路隔离处理，16时48分开车。详情待查。
	6月25日18:00时至6:00	1、京沪高铁线18时05分,G44次(杭州东-北京南，北京动车段CR400BF-A-3033号，徐州机务段：李		京沪高铁线	0.753472	车载设备故障	无锡东站-常州北站	区间临停	14	3	单向
		家春)因HMI屏报13车摩擦制动缓解故障（代码：520E）停于无锡东站-常州北站上行线间K1205
		+932M处（2‰上坡），经随车机械师切除13车空气制动力后，18时19分开车，影响G158、G160
		次不同程度晚点，详情待查。
	6月25日6:00时至18:00	1、京沪高铁线8时43分，G7289次（徐州东-上海，南京动车段CRH380B-3603，任仲谋/徐州机		京沪高铁线	0.363194	车载设备故障	定远站-滁州站	区间临停	3	1	单向
		务段）司机汇报因紧急制动安全环路断开（故障代码：66D3）停于定远站至滁州站间下行线
		K962+919处（6.7‰下坡道），经随车机械师检查复位后恢复正常运行，8时46分开。详情
		待查。
	6月26日18:00时至6:00	1、杭深线19时53分，G2331次(贵阳北-宁海、贵阳车辆段CRH380D型1580号、沈强/杭州机务段)		杭深线	0.828472	车载设备故障	奉化站	车站超停	4	1	单向
		奉化站开车时，IDU报07车网侧电压过低(代码：3104)，07车主断跳开，司机手动降弓，19时
		54分头部压岔停车；经机械师检查要求换弓，换升2号车弓（原7号车弓）后19时58分开车。
		详情待查。
	6月27日18:00时至6:00	1、沪宁城际线22时12分，G7582次(苍南-南京南，南京动车段CRH380CL-5602号，朱凯/南京东		沪宁城际线	0.925	车载设备故障	镇江城际场	车站临停	11	1	单向
		机务段)在丹阳城际场办客完毕开车时，HMI屏报11车牵引系统故障（故障代码：0344），随
		车机械师检查后，运行途中切除10车隔离开关并换升7/15车弓（原弓为2/10车）维持运行,
		22时25分到达镇江城际场（非办客站）再次检查确认后22时36分开车，临停11分。详情待查。
	6月27日6:00时至18:00	1、京沪线6时43分，D709次(北京南-上海，上海车辆段CR200J-6008号，上海机务段FXD1J-0019		京沪线	0.279861	异物入侵	无锡普速场站	车站临停	6	1	单向
		(主控)+0020，曹磊/上海机务段 )运行至无锡普速场站内下行线1325km500m处（无坡道）撞狗
		停车，司机下车检查无异常，6时49分开，详情待查。
	6月28日6:00时至18:00	2、沪宁城际线13时51分，G7583次(常州-宁波，南京动车段CRH2C-2077+2072,张智祺/上海机务		沪宁城际线	0.577083	车载设备故障	苏州新区站-苏州城际场	区间临停	10	5	单向
		段)因MON报2077号04车“抱死1”故障（代码：151），停于苏州新区站至苏州城际场间下行
		线91km247m处（1‰下坡道），随车机械师检查后对故障车作关门处理，无行车限制条件，
		14时01分开，影响后续4列动车组列车不同程度晚点。详情待查。
		3、宁杭高铁线14时06分,G1870次(杭州东-郑州东，郑州动车段CRH380B-5649+5676号，王磊/徐		宁杭高铁线	0.5875	车载设备故障	杭州东线路所-德清站	区间临停+限速（4km限速80）	16	2	单向
		州机务段)运行至杭州东线路所至德清站间上行线K226+000处02车（5649车组）受电弓自动
		降弓，停于K223+208处（0.5‰下坡道），随车机械师检查后汇报无异常，换升7、15车受电
		弓（原2、10车受电弓），14时22分开，后续首列G7608次在降弓地点前后附加2km处限速
		80km/h运行后汇报接触网未见无异常。详情待查。
	6月29日18:00时至6:00	1、京沪线23时19分接供电调度员通知，京沪28单元【丹阳普速场（不含）至镇江东站（不含）间		京沪线	0.984028	车载设备故障	镇江东站	车站临停	17	1	单向
		上行线】过负荷跳闸，重合闸成功。供电单元内D712次（杭州-北京，上海车辆段CR200J-5009
		号，杭州机务段FXD3-J0022（主控）+0023号，唐春龙/南京东机务段）反映列供故障要求在
		镇江东站停车处理，23时37分到达镇江东站，经司机检查处理后23时54分开。详情待查。
	6月29日6:00时至18:00	5、沪昆高铁线12时48分、12时50分、12时54分沪昆高铁635、636供电单元【七宝线路所（不含）		沪昆高铁线	0.533333	区间设备故障	春申线路所-松江南	限速（8km限速80km/h运行）	0	3	双向
		-春申线路所（含）-松江南（含）-金山北（不含）站间上下行线】接触网跳闸3次，自动重
		合闸成功，故障标定分别在13km900m、17km200m、13km400m处。上下行首列G7540次、
		G7193次、G7375次分别在上下行线11km400m至19km200m处限速80km/h运行观察接触网状况未
		发现异常。详情待查。

## Sheet: July
年份	记录日期（6开头当天，18前一天）	Event description	Dispatch section (line)	Occurrence time	Accident cause	Accident location (station/section)	Emergency measure	Primary delay (minute)	Number of affected train (including the first affected train)	Propagation direction (one-way/two-way)
2019	6月30日6:00时至18:00	1、京沪高铁线8时36分，G108次（上海虹桥-北京南，上海动车段CR400BF-B-5100号，王军强/徐	京沪高铁线	0.358333	车载设备故障	镇江南站	车站超停	11	1	单向
		州机务段）镇江南站停车办客，8时46分发车时11车跳主断（故障代码：3351），随车机械师
		检查确认后司机重新闭合主断，8时57分开车，超停11分。详情待查。
		3、宁杭高铁线11时33分，宁杭高铁667、668单元【湖州高速场（不含）至德清站（含）至杭州	宁杭高铁线	0.48125	区间设备故障	德清站-湖州站	区间临停	2	1	单向
		东线路（不含）站间上下行线】接触网过负荷跳闸，自动重合闸成功。影响G7670次(苍南-淮
		南东，上海动车段CRH380BL-3512，金杰/南京东机务段)在德清至湖州站间上行线K218+207
		（3.5‰下坡道）处11时35分停车，11时37分开车。详情待查。
	7月01日18:00时至6:00	3、京沪高铁线19时30分,接供电调度员通知京沪高铁715、716单元【蚌埠南（不含）-定远（不	京沪高铁线	0.815278	车载设备故障	蚌埠南站-定远站	区间临停+投用热备车底+车站临停	35	1	单向
		含）站间上下行线】跳闸，自动重合闸成功，故标地点878km600m处。上下行首列G18、G1935
		次在故障地点前后2km限速80Km/h运行后均汇报无异常。19时34分G155次(北京南-上海虹桥，
		上海动车段CR400BF-B-5105号，徐州机务段/余超)汇报19时30分发生跳主断，合主断时HMI屏
		报网侧高压过流保护（33E8、33F2）在893km301m处（9.0‰上坡）降弓停车，经随车机械师
		检查切除3车、11车弓换升14车单弓运行，19时42分区间开车，定远站19时51分停车处理。20
		时07分G155次随车机械师要求升14车单弓运行至南京南京沪场更换车底（南京动车段热备
		CR400BF-3013+3014）。20时09分开，定远站临停18分。南京南站20时44分停，旅客换乘后20
		时51分开，超停4分。详情待查。
	7月01日6:00时至18:00	1、宁杭高铁线18时34分，G7629次（南京南-温州南，南京动车段CR400BF-3061号，田汉文/南京	宁杭高铁线	0.773611	车载设备故障	南京南站	始发晚点	4	1	单向
		东机务段）南京南站开车时司机汇报DMI与主机通信中断，换系重启后18时38分开车，始发晚
		点4分。详情待查。
		2、杭深线9时48分杭深高铁417、418单元[宁海（不含）-三门县（含）-临海（不含）间上下行	杭深线	0.408333	车载设备故障	宁海-三门县	车站临停+限速（4km限速80）+投用热备车底	25	3	双向
		线]接触网跳闸，自动重合闸成功，故标里程在405KM900M处，同时G7508次(台州站-上海虹
		桥，上海动车段CR400BF-5014+5045号，郑明褫/杭州机务段)司机汇报HMI屏报高压控制单元
		触发线电流过流保护（33F2、33E8），随车机械师处理后，降11号车弓，3号车弓维持运行至
		宁海站（切除11、14号受电弓9-16车高压单元）。宁海站10时15分停车，随车机械师下车检
		查后要求维持运行至宁波站换车底。G7508次宁海站10时40分开，临停25分，影响后续上行
		G168次，下行G2363次列车在跳闸故标里程前后403KM900M-407KM900M处限速80KM/H运行后汇
		报接触网无异常。G7508次宁波站11时10分停车，启用杭州动车所热备车（上海动车段
		CRH380BL-3565）担当后续交路，旅客换乘后11时55分开。详情待查。
		3、宁安客专线14时01分D5603次（南京南-安庆，南京动车段CRH2A-2021，刘瑞哲/南京东机务	宁安客专线	0.584028	车载设备故障	安庆站	始发晚点	7	1	单向
		段）安庆站正点终到，始发换端作业时00车ATP报双系故障，重启后恢复正常，影响D5606次
		（安庆-南京南）安庆站14时27分开车，始发晚点7分钟。详情待查。
	7月03日18:00时至6:00	4、杭深线5时13分DJ7732次(温州南-杭州东，上海动车段CRH380BL-3519号，张海舟/杭州机务	杭深线	0.217361	车载设备故障	宁海站-奉化站	区间临停	26	1	单向
		段)运行至宁海站至奉化站间上行线365km400m处因车体异响，紧急制动停于宁海站至奉化站
		间上行线365km116m处（4‰上坡道），工务添乘人员及随车机械师下车检查后均汇报无异常，
		5时39分开车。详情待查。
	7月03日6:00时至18:00	1、金温线5时53分青田站11号道岔定位无表示，6时12分工务、电务申请上道处理，6时23分工	金温线	0.245139	车站设备故障	青田站	车站临停	25	1	单向
		务、电务销记处理完毕恢复正常使用。影响DJ8706次(温州南-永康南，上海动车段CRH380D-
		1521号，姜奇/杭州机务段)青田站5时59分停，6时24分开。详情待查。
		5、宁安客专线13时27分,G7138次(安庆-上海虹桥，上海动车段CRH380B-3604+3611号，吕俊/南	宁安客专线	0.560417	异物入侵	弋江宁安场-繁昌西站	限速（4km限速140）+上道抢修	14	1	单向
		京东机务段)司机汇报弋江宁安场至繁昌西站间下行线K102+240处接触网上挂有塑料薄膜，
		不影响本线，邻线可降弓通过；下行后续首列G7137次在异物地点前后2km限速160km/h降弓
		通过后，司机汇报暂不影响行车。供电部门现场检查确认塑料薄膜（1.5m*0.3m）挂于K102
		+600处接触网承力索上，被风扰动将影响列车运行，14时11分登记封锁弋江站至繁昌西站下
		行线（无需停电）上道处理，14时25分处理完毕。详情待查。
	7月04日6:00时至18:00	1、青盐线6时57分，DJ7694次（盐城北-连云港，沈阳动车段CRH380BG-5774号，青岛机务段：纪	青盐线	0.289583	旅客异常	阜宁东站	车站临停	31	1	单向
		雷）运行至阜宁东站站内上行线383km300m处发现一名闲杂人员，紧急停车于阜宁东站至滨
		海港站间上行线382km321m处（6.0 ‰下坡道），经随车机械师下车检查无异常，7时28分
		开。7时57分至8时22分工务、公安上道检查，将闲杂人员带离，详情待查。
		2、沪宁城际线8时08分G7587次(南京南-温州南，南京动车段CRH380BL-3782号，南京东机务段：	沪宁城际线	0.338889	车载设备故障	宝华山站-镇江城际场	区间临停	14	3	单向
		陈杰)运行至宝华山站至镇江城际场间下行线269km588m处因受电弓碳滑板故障（故障代码
		63C2）停于258km359m处（5‰下坡道），经随车机械师检查，切除7、15车受电弓，换升2、
		10车受电弓正常运行，8时22分开车。影响下行2列动车组列车不同程度晚点。详情待查。
		5、沪宁城际虹桥联络线17时47分，D3136次（赣州-南京，南京动车段CRH2B-2118，00车主控，	沪宁城际虹桥联络线	0.740972	车载设备故障	上海虹桥综合场-虹桥北线路所	区间临停	19	1	单向
		唐定铖/南京东机务段）上海虹桥综合场开车后，车站值班员报告10车下部冒火星，呼叫
		D3136次立即停车，17时50分停于上海虹桥综合场至虹桥北线路所间沪宁城际虹桥联络上行
		线9km299m处（0.8‰上坡道），随车机械师下车检查无异常，18时06分开车。详情待查。
	7月05日6:00时至18:00	1、杭深线6时06分，宁波站G1866次(宁波-郑州东，上海动车段CRH380BL-3568号，潘耀翔/上海	杭深线	0.254167	车载设备故障	宁波站	始发晚点	7	1	单向
		机务段)司机汇报非操纵端（01端）制动试验后HMI屏显示无制动有效率，司机重做制动试验
		后恢复正常，换端后（00端）6时32分开车，始发晚点7分钟。详情待查。
		9、杭昌高速线15时27分,D3398次(宜昌东-杭州东，武汉动车段CRH2B-4104号，齐伟涛/杭州机	杭昌高速线	0.64375	旅客异常	桐庐站-富阳站	限速（限速120运行3min）	3	1	单向
		务段)运行至桐庐站-富阳站间司机汇报9号车厢发生烟火报警，降速至120km/h运行，经检查
		为旅客（孔德灯，男，身份证号码：420222199110205452，持武汉至杭州东车票）吸烟，15
		时30分恢复正常行车。吸烟旅客交由杭州东站公安处理，详情待查。
	7月06日18:00时至6:00	1、宁杭高铁线20时00分,宜兴站至长兴站间下行线1489G轨道电路出现红光带，20时23分上海高	宁杭高铁线	0.833333	区间设备故障	宜兴站-长兴站	区间临停	13	1	单向
		铁维修段销记设备正常，影响G7639次(南京南-宁波，南京动车段CR400BF-3004号，蔡健/南
		京东机务段)在宜兴站至长兴站间下行线147km710m处（18.5‰上坡道）20时12分停，20时25
		分开。详情待查。
	7月06日6:00时至18:00	1、沪宁城际线6时48分，戚墅堰城际场至惠山站间下行线1503G区段轨道电路出现红光带，通	沪宁城际线	0.283333	区间设备故障	戚墅堰城际场-惠山站	上道抢修+反向运行	43	4	单向
		知上海高铁维修段检查处理，07时31分销记故障处理完毕，设备恢复正常。影响G7033次常
		州城际场至戚墅堰城际场至惠山站至无锡城际场间利用上行线反方向运行，及后续下行3列
		动车组列车（G7101次、G7035次、D3125次）不同程度晚点。详情待查。
		2、沪宁城际线8时20分，戚墅堰城际场至惠山站间下行线1503G区段轨道电路出现红光带，通知	沪宁城际线	0.347222	区间设备故障	戚墅堰城际场-惠山站	上道抢修	28	10	单向
		上海高铁维修段检查处理，8时43分登记封锁戚墅堰城际场至惠山站间下行线上道处理，9时
		11分销记故障处理完毕，设备恢复正常。影响后续下行10列动车组列车不同程度晚点。详情
		待查。
		4、青盐线13时54分，G481次(北京南-盐城北，北京动车段CRH380CL-5605号，耿剑波/青岛机务	青盐线	0.579167	车载设备故障	灌云东站-响水县站	区间临停+反向运行	131	3	单向
		段 )因1车报网络故障（代码：0291等）在灌云东站至响水县站间下行线K307+300处自动降
		弓停于K308+416处（上坡道6‰），14时16分司机请求救援，灌云东站利用14时32分到达的
		G2059次(石家庄-盐城北，北京动车段CRH380CL-5617号， 赵雄飞/青岛机务段)反方向进入
		灌云东站至响水县站上行线K308+416处区间换乘，15时21分开，15时31分封锁灌云东站至响
		水县站上下行线进行旅客换乘，16时05分换乘完毕开车，16时08分G481次区间返回，16时
		12分到达灌云东站，16时15分区间下行线开通，G2059次16时18分到达响水县站，16时21分
		区间上行线开通，G481次车底开0026次返回石家庄站，灌云东站17时28分开。详情待查。
	7月07日18:00时至6:00	1、宁安客专线19时31分，宁安客专863、864单元【繁昌西站（不含）至铜陵北线路所（含）至	宁安客专线	0.813194	区间设备故障	繁昌西站-铜陵北线路所	区间临停+限速（4km限速80）	11	3	单向
		铜陵宁安场（含）至池州宁安场（不含），铜陵北站（不含）至铜陵北线路所（不含）间上、
		下行线】接触网跳闸，故标地点：K132+270m处，864单元重合成功，863单元重合失败，19时
		40分试送电成功。影响D5609次(南京南-安庆，南京动车段CRH2A-2016号，王刚/南京东机务
		段)19时32分停于繁昌西站至铜陵北线路所间下行线K135+037m处（3.5‰上坡道），19时43分
		开车。后续上下行首列G7094、G7593次在故标地点前后2km限速80km/h运行均反映无异常，详
		情待查。
	7月08日6:00时至18:00	1、宁杭高铁线6时21分，DJ7695次(南京南-杭州东，南京动车段CR400BF-3016+3018号，丁成勇/	宁杭高铁线	0.264583	异物入侵	宜兴站-长兴站	区间临停+限速（4km限速160）	15	2	单向
		南京东机务段)运行至宜兴站至长兴站间下行线K146+800撞异物，停于宜兴站至长兴站间下行
		线K149+934处（8.7‰下坡道），随车机械师下车检查后汇报不影响本线及邻线运行，6时36
		分开车。后续G7357次在撞异物地点前后2公里限速160km/h汇报无异常，详情待查。
		2、杭深线10时13分，杭深高铁413、414单元【云龙站（不含）-奉化站（含）-宁海站（不含）	杭深线	0.425694	区间设备故障	宁海站-奉化站	区间临停	7	1	单向
		间上、下行线】接触网过负荷跳闸自动重合闸成功，影响G168次(温州南-北京南，南京动车
		段CR400BF-A-5055号，张博松/杭州机务段)在宁海站至奉化站间上行线K362+248处（6‰下
		坡道）10时14分停，10时21分开。详情待查。
	7月09日6:00时至18:00	1、沪宁城际线16时49分,G7054次(上海-南京，南京动车段CRH2C-2073号，南京东机务段：周正	沪宁城际线	0.700694	异物入侵	苏州园区站-苏州城际场	区间临停+限速（4km限速160）	7	2	单向
		华)运行至苏州园区站至苏州城际场间上行线75km334m处撞击异物，停于77km278m处（4‰下
		坡道）。经随车机械师下车检查，左侧排障器处有轻微血迹，不影响运行，16时56分开。后
		续首列G7592次在撞异物地点前后2km处限速160km/h运行无异常，详情待查。
	7月10日6:00时至18:00	1、杭深线7时24分G7369次(乐清-上海虹桥，南京动车段CRH380B-5845+5829号，凌超琪/杭州机	杭深线	0.331944	车载设备故障	乐清站	始发晚点	2	1	单向
		务段)在乐清站司机反映ATP故障，重启两次失败，断电大复位后7时58分恢复正常，乐清站8
		时00开，始发晚点2分。详情待查。
		2、符夹线5时37分G7412/09次(淮北-六安，南京动车段CR400BF-3074号，司机：谷文胜/徐州机	符夹线	0.234028	车载设备故障	淮北站	区间停运+投用热备车+更改始发	36	3	单向
		务段)由淮北存车场转场至淮北站时ATP故障，6时32分改按隔离模式进淮北站，经处置后仍不
		能正常运行，G7412次淮北站至徐州东站间停运改徐州东站始发。徐州东站启用检备车（南京
		动车段CRH380B-3722号，司机：赵五洋/合肥机务段）8时14分开G7409次（徐州东-六安，南
		京动车段CRH380B-3722号，司机：赵五洋/合肥机务段），开晚36分。影响G7294次淮北站7
		时20分开，始发晚点18分；G202次淮北站7时33分开，始发晚点7分。详情待查。
	7月11日18:00时至6:00	2、京沪高铁线21时08分G13次(北京南-上海虹桥，上海动车段CR400BF-B-5101号，上海机务段：	京沪高铁线	0.880556	旅客异常	苏州北站	车站超停	32	1	单向
		刘韬博)苏州北站5道进站停车时，一名旅客（50岁左右女性）突然跳下站台，停车后经随车
		机械师、公安人员下车救助至站台，头皮擦破120送医。21时36分开车拉标。办客后21时43分
		开，晚开32分，详情待查。
		3、沪昆高铁线21时42分笕桥线路所下行线第一离去轨道电路（X1LQG）红光带，22时30分工务、	沪昆高铁线	0.904167	区间设备故障	余杭站-笕桥线路所	区间临停	53	4	单向
		电务销记设备正常。影响G7383次（上海虹桥-衢州，上海动车段CRH380BL-3505号，杭州机务
		段：程格）在余杭站至笕桥线路所间下行线143km271m处(7.8‰下坡道)21时43分停，22时33
		分开；后续下行3列动车组不同程度晚点。详情待查。
	7月11日6:00时至18:00	2、宁杭高铁线9时04分，宁杭高铁667、668供电单元【湖州高速场（不含）至德清站（含）至	宁杭高铁线	0.377778	区间设备故障	德清站-湖州高速场	区间临停	6	2	双向
		杭州东线路所（不含）间上、下行线】接触网跳闸，自动重合闸成功，供电判断为过负荷。
		影响D2262次在德清站至湖州高速场间上行线K215+000处（0.5‰上坡道）9时04分停，9时09
		分开，G1379次在湖州高速场至德清站间下行线K212+000处9时04分停，9时10分开。详情待
		查。
		3、沪蓉线9时35分,G649次(合肥南-广州南，南京动车段CRH380B-3739+3673号，戴文化/武昌南	沪蓉线	0.399306	车载设备故障	六安站	车站超停	9	1	单向
		机务段)在六安站VI道办客时，司机汇报列车过分相（六安站下行进站信号机外方472m）后
		主断合不上，惰行进站；随车机械师检查未见异常，换弓运行（原升2/10车弓、换升7/15车
		弓），9时43分开车，超停9分，详情待查。
	7月12日18:00时至6:00	2、杭深线19时54分宁波站D2286次(深圳北-上海虹桥，上海动车段CRH1B-1078号，毛晓青/上海	杭深线	0.829167	车载设备故障	宁波站	车站超停	6	2	单向
		机务段)办客完毕，司机汇报7车右侧车门故障无法关闭，经随车机械师隔离处理后20时00分
		开车，超停6分。影响后续D3240次宁波站19时50分到，20时04分开，超停5分。详情待查。
		3、京沪线1时58分D305次（西安北-上海、上海动车段CRH1E-1232、王聪/徐州机务段）运行至蚌	京沪线	0.0819444	车载设备故障	蚌埠站	车站临停+车站临停	82	9	单向
		埠站内下行线969km900m处因接收不到码停车，限速20KM/H，2时05分开，2时44分到达蚌埠东
		站，3时02分请求救援，3时19分司机汇报故障恢复可正常运行，取消救援。3时27分蚌埠东站
		开车。影响下行8列客车不同程度晚点。详情待查。
	7月12日6:00时至18:00	1、沪昆高铁线8时41分G7625次（南京南-温州南，南京动车段CR400BF-A-3026号，杭州机务段：	沪昆高铁线	0.361806	车载设备故障	杭长杭州南线路所-诸暨杭长场	区间临停	9	8	单向
		沈军军）因DMI与主机通信中断紧急制动停于杭长杭州南线路所至诸暨杭长场间下行线185km
		500m处(3‰上坡道），换系重启后8时50分开车，9时06分转入完全监控模式运行。影响G1341
		次在杭长杭州南线路所至诸暨杭长场间下行线183km671m处（13.6‰下坡道）8时47分停，8时
		55分开，后续下行6列动车组列车不同程度晚点。详情待查。
		2、宁杭高铁线9时03分，宁杭高铁667、668供电单元【湖州高速场（不含）至德清站（含）至	宁杭高铁线	0.377083	区间设备故障	德清站-湖州高速场	区间临停	8	3	单向
		杭州东线路所（不含）间上、下行线】接触网跳闸，自动重合闸成功，供电判断为过负荷。
		影响D2262次(杭州东-成都东，上海动车段CRH1B-1051号，合肥机务段：刘超)在德清站至湖
		州高速场间上行线218km470m处（3.5‰下坡道）9时03分停，9时11分开；G58次在德清站至
		湖州高速场间上行线207km086m处9时05分停，9时11分开；G1379次在湖州高速场至德清站间
		下行线216km420m处9时05分停，9时09分开。详情待查。
		3、宁启线15时46分供电调度通知宁启17、18单元【南莫站（不含）至海安站（含）间上、下行	宁启线	0.659722	区间设备故障	南莫站-海安站	车站临停	94	11	双向
		线】及海安枢纽01、02单元接触网跳闸，自动重合闸失败，故标点为201km500m。经供电部
		门检查处理后，16时45分宁启17、18单元恢复供电。16时41分南京供电段申请封锁海安三场
		站内上行线上道处理，17时26分故障处理完毕，海安枢纽01、02单元恢复供电，17时40分人
		员下道上行线开通。影响D5527次（南京-南通，南京动车段CRH2A-2008号，南京东机务段：
		赵军）南莫站15时50分停，17时34分开，及后续上下行10列列车不同程度晚点，详情待查。
		4、杭深线17时43分，杭甬高铁683单元【余姚北站（不含）至庄桥站（含）至宁波站（不含）	杭深线	0.740278	区间设备故障	余姚北站-庄桥站	区间临停	4	1	单向
		间下行线及宁波北站IV 场（不含）至庄桥站（含）间下行线、宁波北III场（不含）至庄桥
		站（含）间洪庄联络线】、684单元【宁波站（不含）至庄桥站（含）至余姚北站（不含）
		间上行线及庄桥站（含）至宁波北I 场（不含）间上行线】接触网跳闸，684单元自动重合
		闸成功，683单元自动重合闸失败，供电调度通知系过负荷，17时47分强送电成功。影响
		G7519次(上海虹桥-宁波，上海动车段CR400BF-A-5053号，上海机务段：张敏)在余姚北站至
		庄桥站间下行线296km468m处（0‰）17时46分停，17时50分开。详情待查。
	7月13日6:00时至18:00	1、杭深线9时49分，杭深高铁417、418单元【宁海站（不含）-三门县站（含）-临海站（不含）	杭深线	0.411111	区间设备故障	三门县站-宁海站	区间临停	5	1	单向
		间上、下行线】接触网过负荷跳闸自动重合闸成功，9时52分G7508次（台州-上海虹桥，上海	杭深线	0.423611	车载设备故障	宁波站	车站超停	40	1	单向
		动车段CR400BF-5020+5023号，季晓烈/杭州机务段）在三门县站至宁海站间上行线K414+245
		处（无坡度）停车，由3、11车受电弓换6、14车受电弓后9时57分开。10时10分杭深高铁416
		单元【奉化站(不含)-宁海站(含)-三门县站(不含)间上行线】再次过负荷跳闸自动重合闸成
		功，G7508次司机报告5023车组14车高压控制单元触发限电流过流保护（故障代码:33F2），
		随车机械师要求升6车单弓维持运行，10时39分到达宁波站，经处理由6车受电弓换升3、11车
		受电弓后11时22分开车，超停40分。详情待查。
		2、15时10分宁波站值班员反映：14时55分G581次（武汉-宁波，武汉动车段CRH380AL-2576号，	杭深线	0.631944	旅客异常	余姚北站-庄桥站	投用热备车底+始发晚点	93	2	单向
		寿立/杭州机务段，武汉客运段)运行至杭深线余姚北站至庄桥站间下行线车上旅客（李小飞，
		男，身份证号：140423198605024018，无纸质车票，精神异常）用车内灭火器将4号车厢运行
		方向左侧1端车门玻璃砸破，灭火器飞出车外。宁波站15点04分到达（晚点1分），该旅客交
		由宁波站公安处理。后启用杭州东热备车（上海动车段CRH380BL-3501号 ）杭州东宁杭甬场
		16时08分开0G8109次，16时55分到宁波站接开G582次，G582次17时11分开车，始发晚点1时33
		分，详情待查。
	7月14日6:00时至18:00	3、青盐线12时44分,青盐5003供电单元【赣榆北站（不含）至赣榆站（含）至沈圩线路所（不	青盐线	0.530556	区间设备故障	赣榆北站-赣榆站	车站超停+限速（4km限速80）	31	3	单向
		含）间下行线】接触网跳闸，自动重合成功，故标K218+550，同时在赣榆站3道停车办客的
		G2059次(石家庄-盐城北、北京动车段CRH380CL-5601、王忠校/青岛机务段)司机汇报10车报
		网侧过流（故障代码：3300），后切除10车受电弓及高压隔离开关，9、11车牵引丢失，全
		列空调半载维持运行，13时20分开车，超停31分钟，后续上下行首列D1698次、0021次在故
		标点前后2km限速80km/h通过后汇报接触网未见异常。详情待查。
	7月15日18:00时至6:00	6、京沪线23时58分，D710次（上海-北京南，上海车辆段CR200J-6002号，上海机务段FXD3-J0006	京沪线	0.998611	车载设备故障	南京站	车站超停	24	1	单向
		（主控）+0007号，林志远/上海机务段）南京站停车办客、机车乘务员换班时，交班司机反映
		列供故障，复位处理后00时28分开，超停24分。详情待查。
	7月16日6:00时至18:00	5、沪宁城际线17时29分，G7281次(芜湖-上海，南京动车段CRH2C-2101+2102号，王文彬/上海机	沪宁城际线	0.728472	车载设备故障	苏州新区站-苏州城际场	区间临停	6	1	单向
		务段)运行至苏州新区站至苏州城际场间下行线K89+205m处（1‰下坡道）自动降弓停车，经
		随车机械师检查无异常由原6车、14车受电弓换升4车、12车受电弓后17时35分开车，17时41
		分运行至苏州城际场再次检查无异常，17时43分开车，未超停。详情待查。
	7月17日18:00时至6:00	2、沪宁高铁线18时40分,G7023次(南京-上海，上海动车段CRH380B-3642+3583号，李业跃/南京	沪宁高铁线	0.777778	车载设备故障	常州城际场	车站超停	15	1	单向
		东机务段)运行至常州城际场停车办客，司机报告12车运行方向右侧1-2位车门不能关闭，机
		械师隔离处理后18时57分开车，超停15分。 详情待查。
	7月18日6:00时至18:00	1、杭深线12时29分，G7589次（徐州东-宁波，南京动车段CRH2C-2106号，王忠良/上海机务段）	杭深线	0.520139	车载设备故障	余姚北站-庄桥站	区间临停	7	9	单向
		司机汇报ATP主机与DMI通讯中断，自动触发常用制动停于余姚北站至庄桥站间下行线K294+
		170处（9.48‰下坡道），ATP换系重启后12时36分开车。影响后续D3229、G63、G7509、
		G7681、G7599、D3165、D3135、G51次不同程度晚点，详情待查。
	7月20日6:00时至18:00	3、沪蓉线9时43分G599次(上海虹桥-汉口，上海动车段CR400BF-A-5093号，王发/合肥机务段)因	沪蓉线	0.404861	车载设备故障	肥东站-合肥南沪蓉场站	区间临停	6	7	单向
		DMI与主机通信中断停于肥东站至合肥南沪蓉场站间下行线448km900m处（2.2‰上坡道），
		司机换系重启后9时49分开。影响后续下行6列动车组不同程度晚点。详情待查。
	7月21日6:00时至18:00	3、宁安客专10时08分，G7077次(上海-安庆，上海动车段CRH380B-3595号，王菁/南京东机务段)	宁安客专线	0.422222	车载设备故障	池州宁安场	车站超停	21	1	单向
		在池州宁安场6道停车办客时ATP黑屏，经换屏重启后10时31分开车，超停21分。详情待查。
		4、沪宁城际线13时26分，南翔北线路所1/3号道岔定位无表示，经设备管理单位上道检查处理	沪宁城际线	0.564583	车站设备故障	安亭北线路所-南翔北线路所	区间临停	41	5	单向
		后，14时12分恢复正常行车。影响G7011次(南京-上海，上海动车段CRH380D-1505+1503号，
		马寿星/南京东机务段)安亭北线路所至南翔北线路所间下行线K20+532m（8‰上坡道）处13时
		33分停车，14分14分开车，及后续G7049、G7051、G9253、G7013次列车不同程度晚点。详情
		待查。
		8、徐兰高速线16时55分，G1815次(上海虹桥-郑州东，郑州动车段CRH380B-5888+5865号，张凯/	徐兰高速线	0.704861	车载设备故障	萧县北站-永城北站	限速（限速280运行5min）	0	1	单向
		洛阳机务段)运行至萧县北站至永城北站间下行线232km308m处5888号02车转向架2报横向加速
		度第一次报警（故障代码：6B1A），列车限速280km/h运行，16时57分报警自动解除，17时00
		分随车机械师检查后通知司机恢复正常速度运行。详情待查。
		9、宁启线17时29分，姜堰站至南莫站间K170+340处异物侵限系统红网报警，17时52分工务销记	宁启线	0.728472	异物入侵	姜堰站-南莫站	区间临停	25	3	单向
		设备恢复正常使用，影响D3156次(南通-汉口、武汉动车段CRH2B-2469号、梅晓庆/合肥机务
		段)在南莫站至姜堰站间上行线K171+267（0.2‰下坡道）处17时30分停车，17时55分开车，
		及D9457、D5534次不同程度晚点。详情待查。
	7月22日6:00时至18:00	1、宁杭高铁线9时03分，宁杭高铁667、668供电单元【湖州高速场（不含）至德清站（含）至	宁杭高铁线	0.377083	区间设备故障	湖州高速场-德清站	区间临停	8	2	单向
		杭州东线路所（不含）间上、下行线】接触网跳闸，自动重合闸成功，供电判断为过负荷。
		影响：D2262次（杭州东-成都东，上海动车段CRH1B-1044号，张琳/合肥机务段）在德清站
		至湖州高速场间上行线K218+682处（0.5‰上坡道）9时03分停，随车机械师确认后换弓运行
		（原2、12号车弓换升5、15号车弓），9时11分开；G1379次在湖州高速场至德清站间下行线
		K214+400处（7%下坡道）9时03分停，9时06分开。详情待查。
		2、沪宁城际线9时59分，G7255次（合肥南-上海，南京动车段CRH2C-2106+2109 ,陶鑫/南京东	沪宁城际线	0.415972	车载设备故障	惠山站-无锡城际场	区间临停	5	1	单向
		机务段）因DMI与主机通信中断停于惠山站至无锡城际场间下行线K132+712处（10‰上坡
		道），ATP换系重启后恢复正常，10时04分开。详情待查。
		4、沪昆高铁线13时17分，虹桥高速场G1353次(上海虹桥-长沙南，广州动车段CRH3C-3039+3060	沪昆高铁线	0.553472	车载设备故障	虹桥动车所沪杭场	投用热备车底+始发晚点	55	1	单向
		号，倪钧均/上海机务段)司机汇报主控钥匙投入无法激活，13时36分请求救援，启用虹桥动
		车所沪杭场热备车底CR400BF-5017+5008号（上海动车段）担当G1353次车底交路，虹桥动车
		所沪杭场13时40分开0G8701次，13时51分到达虹桥高速场，G1353次14时20分开，始发晚点
		55分钟。详情待查。
	7月23日6:00时至18:00	1、宁杭高铁7时04分，G7625次(南京南-温州南；南京动车段CR400BF-A-3056号；张玉德/南京东	宁杭高铁线	0.294444	车载设备故障	溧水站-瓦屋山站	区间临停	9	2	单向
		机务段)司机汇报ATP报DMI与主机通信中断，在溧水站至瓦屋山站间下行线K62+200m处（0‰）
		停车，ATP换系重启后恢复正常，7时13分开车。影响G1667次溧水站7时12分停，7时14分开。
		详情待查。
		4、金温线13时41分,G2321次(南昌西-温州南，南昌动车段CRH380A-2699号，谢晓晨/南昌机务	金温线	0.570139	车载设备故障	青田站-温州南线路所	区间临停	5	1	单向
		段)因ATP通信故障在青田站-温州南线路所间下行线K183+806处（5.9‰下坡道）停车，经换
		系重启后恢复正常，13时46分开车。详情待查。
		5、沪昆高铁线16时02分,G1898次(义乌-西安北，西安动车段CRH380BL-3549号，王震宇/杭州机	沪昆高铁线	0.668056	车载设备故障	义乌杭长场-诸暨杭长场	车站超停	1	1	单向
		务段)运行至义乌杭长场-诸暨杭长场间上行线K256+270处（7‰下坡道）10车跳主断（故障
		代码：2533），16时08分诸暨杭长场停车办客， 随车机械师切除9车牵引变流器后，16时11
		分开，超停1分。详情待查。
		6、宁启线17时53分，姜堰站至南莫站间K170+340处异物侵限系统红网报警，18时16分工务销记	宁启线	0.745139	异物入侵	姜堰站-南莫站	车站临停	29	2	单向
		设备恢复正常使用，影响K62次(南通-西安，南京东机务段HXD3C-123号，秦磊/南京东机务
		段)在南莫站17时56分停车，18时25分开车，临停29分钟；D5538次海安站三场18时12分停，
		18时30分开，超停15分。详情待查。
	7月25日18:00时至6:00	1、京沪高铁线18时34分至18时39分,风速监测子系统K897+822报警点报：滁州站至定远站至蚌埠	京沪高铁线	0.774306	环境影响	滁州站-蚌埠南站	大风禁行（20km禁行）+区间临停+限速（20km限速40）	9	21	双向
		南站间上下行线888km512m至908km972m处大风禁行。影响G216次(上海虹桥-天津西，天津动
		车客车段CRH380BL-5523号，孟启/徐州机务段)运行至滁州站至蚌埠南站间上行线899km409m
		处（0‰）18时35分停车，18时44分开车。后续上行G216次、G2812次，下行G1881次、G7279
		次在禁行区段限速40km/h运行无异常。影响后续上下行20列不同程度晚点。详情待查。
		2、徐兰高铁线21时21分,G1851次( 青岛-郑州东，郑州动车段CRH380B-5801+5736号，洛阳机务	徐兰高铁线	0.889583	车载设备故障	徐州东线路所-铜山线路所	区间临停+区间临停	50	8	单向
		段/董永明)司机汇报运行至徐州东线路所至铜山线路所间下行线212km041m处（+1.6‰）因16
		车有异音最大常用制动停车，机械师申请下车检查，21时40分司机请求救援，21时48分请求
		进行滚动试验。21时51分随车机械师上车汇报检查无异常取消救援。21时55分区间开车。影
		响G2206次在萧县北站21时48分停，21时55分开。22时14分G1851次运行至萧县北站至永城北
		站间下行线265km054m处（0‰）因同样原因停车。22时16分随车机械师申请下车检查，22时
		25分请求进行滚动试验，22时29分随车机械师上车汇报无异常可以正常开车。22时32分区间
		开车。共影响7列客车不同程度晚点。详情待查。
	7月26日18:00时至6:00	1、京沪高铁线20时57分，京沪高铁719、720单元【定远站（不含）至滁州站（不含）间上下行	京沪高铁线	0.875694	区间设备故障	滁州站-定远站	区间临停+限速（4km限速80）	6	4	双向
		线】接触网跳闸，故标地点933km000m，719单元自动重合闸成功，720单元自动重合闸失败，
		21时04分强送电成功。影响G1732次(温州南-济南东，青岛动车段CR400AF-A-2114号，李明/
		徐州机务段)运行至滁州站至定远站间上行线932km558m处（12‰上坡道）21时01分停车，21
		时07分开车。后续下行G151、上行G1732、G7290次在故标地点前后2km限速80km/h运行，司机
		均汇报无异常，详情待查。
	7月26日6:00时至18:00	4、杭深线7时33分G7369次(乐清站-上海虹桥高速场，南京动车段CRH380B-5829+5845号，司机：	杭深线	0.314583	车载设备故障	温州南站	投用热备车底+始发晚点	64	1	单向
		吴晖/杭州机务段)司机汇报在乐清站做始发试验时HMI屏报5845车组充电电流监控被启动（代
		码25B0、25C0）请求救援。7时45分组织温州南站备用车CRH380BL-3560号加开0G8202次由温
		州南站运行至乐清站救援G7369次，8时07分G7369次列车司机报告本列故障消除取消救援申
		请，8时08分G7369次列车司机再次提出因故障请求救援，0G8202次温州南站8时25分开，乐
		清站8时41到，G7369次乐清站9时02分开，始发晚点1小时04分。详情待查。
		5、京沪高铁线11时14分G1232次(上海虹桥-丹东、沈阳动车段CRH380BG-5710+5690号、宋曙光/	京沪高铁线	0.468056	车载设备故障	徐州东站	车站超停	8	5	单向
		北京机务段)徐州东站停车办客，ATP报主机与DMI通信中断，11时24分重启ATP后开车，本列
		超停8分及影响后续4列客车不同程度晚点，详情待查。
		7、京沪高铁线11时23分G42次(杭州东-北京南，上海动车段CRH380BL-3539号，上海机务段：陈	京沪高铁线	0.474306	车载设备故障	丹阳北站-镇江南站	车站超停	5	1	单向
		晓峰)司机汇报列车通过丹阳北站至镇江南站间上行线京沪高铁732、734单元分相后（中心
		里程：1091km802m）主断无法闭合，随车机械师要求在镇江南站办客时换弓处理，镇江南站
		11时26分停车办客，原02车、10车受电弓换升07、15车受电弓，11时33分开车，超停5分。
		详情待查。
		9、杭深线13时37分，D2293次（南京南-深圳北，广州动车段CRH1A-1107号，李攀/南京东机务	杭深线	0.567361	车载设备故障	余姚北站-庄桥站	区间临停+限速（210km/h维持运行）	34	4	单向
		段）司机汇报IDU屏报7车轮对不旋转（故障代码6401、6405），常用制动停于余姚北站至庄
		桥站间下行线K269+506处（5.7‰上坡道），经随车机械师下车检查切除7车制动力后14时11
		分开车，限速210km/h维持运行。影响后续G57、G1673、D3291次不同程度晚点，详情待查。
		14、杭深线15时23分杭深高铁421、422供电单元【临海（不含）-台州（含）-台州南（含）-温	杭深线	0.640972	区间设备故障	台州南站-台州站	限速（4km限速80）	0	2	双向
		岭（含）-雁荡山（不含）上、下行线】跳闸，自动重合闸成功，影响G7646次(温州南-合肥，
		南京动车段CRH380B-3654+3618号，司机董丹辉/杭州机务段)运行至台州南站-台州站间上行
		线472km600m处换升7、15车受电弓（原2、10车受电弓）运行。后续上下行首列G7550次、
		D2293次运行至472km900m至476km900m处限速80km/h通过后汇报无异常。详情待查。
	7月27日18:00时至6:00	1、京沪高铁线20时39分G40次(千岛湖-北京南，北京动车段CR400BF-A-3031号，陈卓/北京机务	京沪高铁线	0.860417	车载设备故障	定远站-蚌埠南站	区间临停+限速（4km限速80）	7	7	单向
		段)运行至定远站至蚌埠南站间上行线878km900m处HMI屏报网压超高（故障代码：30B9）受电
		弓自动降弓停于定远站至蚌埠南站间上行线872km860m处（5.3‰上坡道），经随车机械师检
		查确认后，换升3车、11车受电弓（原升弓为6车、14车），20时46分开。后续G1966次在降弓
		地点前后各2km处限速80km/h通过后汇报无异常。影响后续上行6列动车组不同程度晚点，详
		情待查。
	7月27日6:00时至18:00	3、沪宁城际线12时58分，605、606单元【苏州城际场（不含）至苏州园区站（含）至阳澄湖站	沪宁城际线	0.540278	区间设备故障	苏州园区站-苏州城际场	限速（4km限速80）+区间临停	3	3	双向
		（含）至昆山南城际场（不含）间下、上行线】接触网跳闸，自动重合闸成功，故标：K61
		+523，后续上、下行首列G7110次、G7049次在故标点前后2km处限速80km/h通过后均汇报未
		见异常，影响：G7048次在苏州园区站至苏州城际场间上行线K76+404处（0‰）13时00分停、
		13时03分开。详情待查。
		5、杭深线13时52分,D3291次(上海虹桥至龙岩，福州动车段CRH2A-4006+4008号，上海机务段司	杭深线	0.579861	车载设备故障	绍兴东站	车站超停	6	1	单向
		机：张益青)在绍兴东站停车办客，13时55分开车时司机汇报10号车（4006号车组）运行方
		向左侧车门关不上，经随车机械师做隔离处理后14时00分开车，超停6分钟。详情待查。
		6、沪昆高铁线17时17分，沪昆高铁917、918单元【塘雅线路所（不含）至东孝线路所（含）至	沪昆高铁线	0.720139	区间设备故障	东孝线路所-金华杭长场	限速（4km限速80）	6	12	双向
		金华杭长场（含）至龙游杭长场（不含）,东孝站（不含）至东孝线路所（含）间上、下行
		线】接触网跳闸，供电判断系F线故障，自动重合闸失败。17时23分强送电成功，故标：
		328km090m处。上、下行首列G1356次、G1637次在故障标定位置前后2km限速80km/h通过后，
		司机均汇报接触网未见异常。影响上下行12列动车组列车晚点。详情待查。
	7月28日18:00时至6:00	2、沪昆高铁线18时33分,G1380次(昆明南-南京南，南京动车段CR400BF-3023+3012号，胡杰/杭	沪昆高铁线	0.772917	车载设备故障	塘雅线路所-义乌站杭长场	区间临停	25	12	单向
		州机务段)司机汇报3023车组03车报高压控制单元触发线电流过流保护（故障代码：33F2），
		18时44分停于塘雅线路所至义乌站杭长场间上行线k294+539处（0‰坡道），随车机械师切除
		03车高压隔离开关，换升6、14车弓（原升3、11车弓），18时58分开。影响12列客车不同程
		度晚点。详情待查。
	7月28日6:00时至18:00	1、京沪高铁线12时21分G7次(北京南-上海虹桥，北京动车段CR400AF-B-2121号，谢智慧/济南	京沪高铁线	0.514583	车载设备故障	徐州东站-宿州东站	区间临停+限速（4km限速80）	14	11	单向
		机务段)运行至徐州东站至宿州东站间下行线696km400m处14车受电弓自动降弓（故障代码：
		3042）停于徐州东站至宿州东站间下行线701km997m处（6.2‰上坡道）。经随车机械师检查
		确认后，换升3车、11车受电弓（原升弓为6车、14车），12时35分开。后续G359次在降弓地
		点前后各2km处限速80km/h通过后汇报无异常。影响后续下行10列动车组不同程度晚点，详
		情待查。
	7月29日18:00时至6:00	4、徐兰高速线18时52分,G286次(昆明南-济南西，青岛动车段CR400AF-2140+2141号，王魁/郑州	徐兰高速线	0.786111	车载设备故障	砀山南站-永城北站	区间临停	7	2	单向
		机务段)运行至砀山南站至永城北站间上行线281km791m（0.4‰上坡道）处因ATP主机与DMI通
		信中断停车，经司机重启ATP后18时59分开车，影响G1678次砀山南站18时53分停，19时02分
		开，超停7分。详情待查。
	7月29日6:00时至18:00	1、宁杭高铁线10时35分，G7681次(合肥南-温州南，南京动车段CRH2C-2102+2106号，210201车	宁杭高铁线	0.440972	车载设备故障	瓦屋山站-溧阳站	区间临停	12	4	单向
		主控，查海生/合肥机务段)司机汇报因ATP报BTM故障触发紧急制动停于瓦屋山站至溧阳站间
		下行线K71+096m处（11.4‰下坡道，宁杭高铁655单元和657单元间分相区），经供电调度确
		认前弓（4车弓）已越过分相无电区，司机换系重启后升4车弓单弓（原升4车、12车弓）10时
		47分开车，驶出分相区后恢复升4车、12车弓运行。影响G63次、G7695次、G7619次不同程度
		晚点，详情待查。
		2、11时18分，南京城际场汇报88325次（南京东机务段HXD2B-0095号，叶启银/南京东机务段)司	沪宁城际线	0.470833	异物入侵	南京动车所至南京城际场	上道抢修+始发晚点	30	1	单向
		机反映南京动车所至南京城际场间南京动走联络线（不确定是联1线还是联2线）K303+240处
		接触网上挂有近2米长的塑料薄膜，危及行车安全。11时48分经供电现场确认塑料薄膜挂在联
		1线上，不影响联2线运行，12时12分封锁区间上道处理（无需停电），12时18分处理完毕开
		通区间。影响0G7049次南京动车所11时51分开（经动走联2线运行），南京城际场12时00到，
		接续G7049次（南京-上海）南京城际场12时11分开，始发晚点30分钟。详情待查。
		3、宁杭高铁线13时31分，宜兴站至长兴站间下行线1357G轨道电路出现红光带，经处理后14时07	宁杭高铁线	0.563194	区间设备故障	宜兴站-长兴站	车站超停	35	6	单向
		分高铁维修段销记设备正常。影响D2187次（汉口-杭州，武汉动车段CRH2A-2206+2047号，王
		巍/南京东机务段）宜兴站13时38分到，14时13分开车，及后续G1675次、G1897次、G7567次、
		G7631次、G7609次列车不同程度晚点。详情待查。
		6、京沪高铁线17时47分，G1962次(宁波-郑州东，郑州动车段CRH380B-5801+5736号，573600车	京沪高铁线	0.740972	车载设备故障	徐州东站	车站超停	7	4	单向
		主控，许磊/徐州机务段)徐州东进站停车办客时，因5801号00车报紧急关闭按钮启动（故障
		代码：63D6），主断断开，紧急制动停于徐州东站内岔区K694+280处，经随车机械师确认后
		闭合主断，17时54分开车。影响后续上行3列动车组不同程度晚点，详情待查。
	7月30日6:00时至18:00	2、京沪高铁线12时21分，G7次(北京南-上海虹桥，北京动车段CR400AF-B-2121号，董承泉/济	京沪高铁线	0.514583	车载设备故障	徐州东站-宿州东站	区间临停+限速（4km限速80）	4	3	单向
		南机务段)运行至徐州东站至宿州东站间下行线695km800m处06、14车受电弓自动降弓（故障
		代码：3042、3000）停于徐州东站至宿州东站间下行线700km321m处（0‰）。经随车机械师
		检查确认后，换升03车、11车受电弓，12时25分开。后续G359次在降弓地点前后2km处限速
		80km/h通过后汇报无异常。影响后续下行2列动车组不同程度晚点，详情待查。
	7月31日18:00时至6:00	1、沪蓉线20时18分，G4592次（武汉-上海虹桥，武汉动车段CRH380AL-2584号，肖贵园/武昌南	沪蓉线	0.845833	异物入侵	独山站-六安站	区间临停+限速（4km限速160）	24	2	单向
		机务段）运行至独山站至六安站间上行线564km200m处因撞异物紧急制动停于563km178m（2‰
		下坡道）处（不影响邻线运行），随车机械师下车检查发现头罩上有羽毛和血迹，不影响行
		车，20时42分开车。后续首列G1128次在撞异物点前后2km限速160km/h通过后汇报无异常，详
		情待查。

## Sheet: August
年份	记录日期（6开头当天，18前一天）	Event description		Dispatch section (line)	Occurrence time	Accident cause	Accident location (station/section)	Emergency measure	Primary delay (minute)	Number of affected train (including the first affected train)	Propagation direction (one-way/two-way)
2019	7月31日6:00时至18:00	4、宁杭高铁线10时24分湖州高速场X信号机至XV信号机遗留绿光带，10时40分上海高铁维修段销		宁杭高铁线	0.433333	车站设备故障	湖州高速场	区间临停	11	1	单向
		记设备正常。影响G7455次（合肥南-千岛湖，南京动车段CDH380B-3626，杨宇/合肥机务段）
		在长兴站至湖州高速场间下行线182km853m（0‰）处10时31分停，10时42分开，详情待查。
	8月1日6:00时至18:00	2、沪蓉线16时00分，G7249次（上海-合肥南，南京动车段CRH380CL-5619号，卢斌/南京东机务		沪蓉线	0.666667	车载设备故障	巢北站-肥东站	区间临停+投用热备车底+始发晚点	59	2	双向
		段）运行至巢北站至肥东站间下行线司机汇报1号车电机3驱动端轴承温度预警级（故障代码：
		1328），随车机械师要求肥东站停车点温，16时07分到达肥东站，随车机械师下车点温后要
		求维持运行至合肥南站换车，16时14分开，合肥南站16时27分到，终到晚点12分。后启用合
		肥南动车所检备车CRH380B-3595+3752号17时21分开0G8152次，合肥南沪蓉场17时32分到，
		接续G7250次（合肥南-上海）17时43分开，始发晚点59分。详情待查。
	8月2日6:00时至18:00	4、沪宁城际线11时24分苏州城际场120号道岔定位无表示，通知上海高铁维修段检查。11时54分		沪宁城际线	0.475	车站设备故障	苏州城际场	车站超停	31	1	单向
		上海高铁维修段销记设备恢复正常使用。影响G7109次(南京-上海虹桥，上海动车段CRH380BL
		-3541号，胡林根/上海机务段)在苏州城际场3道11时23分停，11时56分开，超停31分。详情
		待查。
		7、京沪高铁线15时40分G1955次(太原南-上海虹桥，南京动车段CR400BF-3059+3060号，陈鹰/上		京沪高铁线	0.652778	车载设备故障	宿州东站-蚌埠南站	区间临停	6	8	单向
		海机务段)运行至宿州东站-蚌埠南站间下行线因ATP主机与DMI通信中断紧急制动停于845km
		058m处（11.4‰上坡道），重启后15时46分开。影响后续G325次列车在宿州东站-蚌埠南站间
		下行线838km632m处（5‰下坡道）15时42分停车，15时49分开车及后续6列动车组不同程度晚
		点。详情待查。
		8、沪蓉线14时58分G7679次(宁波-合肥南，南京动车段CRH380CL-5616号，合肥机务段司机：陶		沪蓉线	0.623611	异物入侵	黄庵站-巢北站	区间临停	28	14	双向
		松林)运行至黄庵站至巢北站间下行线387km000m处因线路旁有倒树（直径5cm）疑似侵限停于
		K389+175m处（0‰），随车机械师下车检查无异常，15时26分开。15时25分工务登记上道处
		理，15时33分发令封锁，15时45分销记处理完毕。影响下行后续13趟动车组不同程度晚点。
		详情待查。
	8月3日18:00时至6:00	1、京沪高铁线18时03分,京沪高铁717、718单元【滁州站(不含)至定远站（含）至蚌埠南站(不		京沪高铁线	0.752083	区间设备故障	蚌埠南站-定远站	限速（4km限速80）	0	2	双向
		含）间上、下行线】接触网跳闸，自动重合闸成功，故标地点为蚌埠南站至定远站间897km
		100m处。上、下行线首列G1936次(上海虹桥-西安北，郑州动车段CRH380B-5872+5862号，徐
		州机务段：高超)、G215次（天津西-上海虹桥，上海动车段CRH380BL-3501号，上海机务段：
		吕旭祥）在895km100m至899km100m处限速80km/h运行，列车通过后汇报接触网均无异常。详
		情待查。
	8月3日6:00时至18:00	1、合蚌客专9时48分,G7686次(杭州东-淮南东、南京动车段CRH380CL-5625号，司机胡俊/合肥机		合蚌客专线	0.408333	车载设备故障	合肥站-合肥北城	区间临停	2	1	单向
		务段)运行至合肥站至合肥北城站间上行线因主断路器闭合故障（故障代码：2020）停于975
		km739m（19‰上坡），经机械师检查，司机手动闭合主断路器后恢复正常，9时50分区间开车，
		详情待查。
		2、沪昆高铁线14时47分接供电调度通知沪昆高铁913、914单元【诸暨杭长场（不含）至义乌杭		沪昆高铁线	0.615972	区间设备故障	义务杭长场-塘雅线路所	车站超停	10	2	单向
		长场（含）至塘雅线路所（不含）间上、下行线】接触网跳闸，自动重合闸成功，经供电调
		度员确认为接触网过负荷跳闸。影响G7326次义乌杭长场14时47分停，14时59分开，超停10
		分；G1462次义乌杭长场14时54分停，15时02分开，超停6分。详情待查。
		4、京沪高铁线16时16分京沪高铁737、738单元【丹阳北站(不含)至常州北站(含）至无锡东站(		京沪高铁线	0.677778	区间设备故障	常州北站-丹阳北站	区间临停+限速（1km限速80）	6	3	双向
		不含)间上下行线】接触网跳闸，自动重合闸成功，故标地点为K1142+700m处（F线故障）。
		影响G148次（上海虹桥-北京南、天津动车客车段CR400BF-5041+5022号、南京东机务段：柏
		玉清）16时18分停在常州北站至丹阳北站间上行线K1141+700m处（0‰坡道），16时24分开车。
		上行线G148次在K1141+700m至K1140+700m处限速80km/h运行，G1736次在K1144+700m至K1141+
		700处限速80km/h运行，下行线G459次在K1140+700m至K1144+700m处限速80km/h运行，列车通
		过后汇报接触网无异常。详情待查。
		5、京沪高铁线17时05分G214次(上海虹桥-天津西，天津动车客车段CRH380BL-5523号、褚峰/徐		京沪高铁线	0.711806	车载设备故障	滁州站-定远站	区间临停+限速（4km限速80）	10	4	单向
		州机务段)运行至滁州站至定远站间上行线922km598m处（8.9‰上坡道）因10车受电弓自动降
		弓（无故障代码）停车，降弓地点为928km500m。随车机械师检查后申请原02车、10车弓换升
		07车、15车弓正常运行，17时15分开车。后续首列G166次在降弓地点前后附加2km限速80kn/h
		运行后汇报未见异常。影响本列及后续3列不同程度晚点（G166、G148、G60次），详情待查。
		6、杭深线17时41分,绍兴东站2号道岔定位无表示。电务17时53分销记2号道岔恢复正常使用，工		杭深线	0.736806	车载设备故障	绍兴东站	区间临停	11	3	单向
		务17时55分销记2号道岔恢复正常使用。影响G7550次17时49分停于余姚北站至绍兴东站间上
		行线239km054m（5.5‰下坡道）处，18时00分开。G7682次、G7610次不同程度晚点。详情待
		查。
	8月4日18:00时至6:00	3、笕杭线5时22分DJ7727次（海宁西-杭州，上海动车段CRH380BL-3501号，王恩琦/杭州机务段）		笕杭线	0.223611	车载设备故障	艮山门站-杭州站	区间临停	9	1	单向
		因ATP主机与DMI通信中断停于艮山门站至杭州站间下行线200km574m处（0.2‰下坡道），重
		启后5时31分开。详情待查。
	8月4日6:00时至18:00	4、沪蓉线17时03分，G7693次（江山-合肥南，南京动车段CRH380B-3739+3635，王志杰/合肥		沪蓉线	0.710417	车载设备故障	全椒站	车站超停	24	1	单向
		机务段）全椒站停车办客时，司机汇报3635车组06车1-2号车门故障，随车机械师处理并隔
		离该车门后，17时26分开，超停24分。详情待查。
	8月5日6:00时至18:00	1、京沪高铁线13时48分，G113次(北京南-上海虹桥，北京动车段CR400BF-A-3024，王志斌/徐		京沪高铁线	0.575	车载设备故障	常州北站-无锡东站	区间临停	1	1	单向
		州机务段)运行至常州北站至无锡东站间下行线1188km000m处因ATP报"应答器信息缺失"停于
		1193km393m处（0‰），停车后自动恢复正常， 13时49分开。详情待查。
		2、京沪高铁线15时30分，G164次(苍南-北京南，上海动车段CRH380BL-3535号，张学明/徐州机		京沪高铁线	0.655556	车载设备故障	扬州线路所-滁州站	惰行+区间临停+投用热备车底+车站超停	70	21	单向
		务段)因HMI屏报10车主变压器锁闭故障（故障代码：631F）惰力运行，经随车机械师确认后
		申请下车检查受电弓，15时44分停于扬州线路所至滁州站间上行线967km907m处（3‰上坡
		道），随车机械师下车检查后换升15车单弓（原升2、10号弓）16时14分开，维持运行至滁
		州站换乘，16时20分到达滁州站。利用南京南动车所热备动车组（南京动车段CR400BF-A-
		5055号）南京南京沪场16时28分开0G8302次，滁州站16时50分到。换乘完毕后G164次17时影
		00分开，响后续20列动车组列车不同程度晚点。详情待查。故障车底23时04分已回送至南京
		南站。
	8月6日18:00时至6:00	1、杭深线17时56分，宁海站站内5号道岔定位无表示，通知工务、电务检查。18时12分工务、电		杭深线	0.747222	车站设备故障	宁海站	车站临停	21	6	单向
		务申请封锁上道处理，18时29分电务销记设备恢复正常使用，18时30分工务销记设备正常。
		影响：D3206次（厦门北-上海虹桥，上海动车段CRH2A-2175+2154号，陈斌/福州机务段）宁
		海站18时10分临停，18时31分开；后续上行5列动车组不同程度晚点。详情待查。
		2、沪昆高铁线19时01分，G7535次(上海虹桥-温州南，上海动车段CR400BF-A-5059号，陈晓峰/		沪昆高铁线	0.792361	车载设备故障	上海虹桥站	始发晚点	19	4	单向
		上海机务段)上海虹桥站准备开车时司机汇报12车2-2车门无法关闭，随车机械师作隔离处理
		后，19时20分开，始发晚点19分钟，影响D3323次、G7381次、G7561次不同程度晚点。详情
		待查。
		4、京沪高铁线20时50分，G155次(北京南-嘉兴南，上海动车段CR400BF-B-5101号，徐晨曦/上		京沪高铁线	0.868056	车载设备故障	常州北站-无锡东站	区间临停	14	8	单向
		海机务段)运行至常州北站至无锡东站间下行线1190km000m处因11车报受电弓故障（代码：
		30B1）自动降弓，停于1194km199m处（0‰），切除3、11车受电弓，换升6、14车受电弓后
		21时04分开车。影响下行后续8列动车组不同程度晚点。详情待查。
	8月7日18:00时至6:00	1、杭深线18时56分杭甬高铁675、676单元【杭州南杭甬场(不含)至杭甬杭州南线路所（含）至		杭深线	0.788889	区间设备故障	绍兴北站-杭甬杭州南线路所	区间临停	24	4	双向
		绍兴北站（含）至绍兴东站（不含）间上、下行线，杭州南杭长场（不含）至杭甬杭州南线路
		所（含）间上、下行线】接触网跳闸，重合闸失败，19时08分强送电成功，故标地点为205km
		050m处，影响G7596次（温州南-合肥南，南京动车段CRH380B-3633+3580号，严毅/上海机务
		段）在绍兴北站至杭甬杭州南线路所间上行线183km832m处（3‰上坡道）18时58分停，19时
		20分开；G7524次在上行线200km832m处（0‰）18时56分停，19时20分开及后续上下行7列不
		同程度晚点。后续上、下行首列G7582、G167次在故标地点前后2km限速80km/h未发现接触网
		异常。详情待查。
	8月7日6:00时至18:00	2、杭深线6时48分，绍兴东站2号道岔反位无表示，通知工务、电务检查处理，电务7时09分销		杭深线	0.283333	车站设备故障	绍兴东站	区间临停	8	1	单向
		记设备恢复正常使用，工务7时11分销记设备恢复正常使用。影响G1866次在余姚北站至绍兴
		东站间上行线234km496m处（4‰下坡道）7时07分停，7时15分开。详情待查。
		5、京沪高铁线15时05分，G226次(上海虹桥-青岛，青岛动车段CR400AF-2086+2087号，钱生		京沪高铁线	0.628472	车载设备故障	无锡东站-常州北站	区间临停	6	5	单向
		刚/南京东机务段)因ATP报主机与DMI通信中断停于无锡东站至常州北站间上行线1159km800m
		处（0‰坡道），经换系重启后恢复正常，15时11分开车。影响后续4列动车组列车不同程度
		晚点。详情待查。
	8月9日18:00时至6:00	1、京沪高铁线21时12分，G30次（合肥南-北京南，北京动车段CR400AF-B-2118，李兵欣/合肥机		京沪高铁线	0.883333	车载设备故障	宿州东站-徐州东站	区间临停	7	9	单向
		务段）因HMI屏报WSP检测05车4轴速度传感器故障（故障代码：5214）停于宿州东站至徐州东
		站间上行线K708+582处（0‰），随车机械师切除05车空气制动后，21时19分开。影响后续
		8列动车组列车不同程度晚点，详情待查。
	8月9日6:00时至18:00	3、杭昌高速线11时36分，杭昌高速5103、5104供电单元【杭州南杭甬场（不含）至杭长杭州南		杭昌高速线	0.484028	区间设备故障	杭州南杭甬场-杭长杭州南线路所	区间临停+限速（4km限速80）	6	3	双向
		线路所（含）至富阳站（不含）间上下行线】接触网跳闸，5104单元自动重合闸成功，5103
		单元重合闸失败，11时38分强送电成功，故标地点4km850m处。影响G7691次（合肥南-江山，
		南京动车段CRH380B-3639+3745号，陈星宝/杭州机务段）在杭州南杭甬场至杭长杭州南线路
		所间下行线5km644m处（5‰下坡道）11时37分停车，11时43分开车。后续上下行首列G7346、
		G7691次在故标地点前后2km限速80km/h运行观察接触网状况未发现异常，详情待查。
		7、京沪高铁线13时03分，G132次（上海虹桥-北京南，上海动车段CR400BF-A-5063，王浩/徐州		京沪高铁线	0.54375	异物入侵	常州北站	上道抢修	52	17	单向
		机务段）司机反映常州北站内下行线1154km600m处接触网有异物（3米长，60厘米宽塑料薄
		膜），影响行车。13时40分苏州维管段封锁上道处理（无需停电），13时55分处理完毕并开
		通。影响下行17列动车组不同程度晚点，详情待查。
		8、杭深线16时47分,G7582次(苍南-南京南，南京动车段CRH380CL-5602号，朱敬明/杭州机务段)		杭深线	0.699306	异物入侵	绅坊站-雁荡山站	区间临停	11	1	单向
		司机发现绅坊站至雁荡山站间上行线K533+500处线路左侧有一树枝倒在路肩上停于K532+957
		处（3‰上坡道），随车机械师下车检查未发现异常，16时58分开车，详情待查。
	8月11日18:00时至6:00	3、沪宁城际线20时03分，D3021次(武昌-上海虹桥，上海动车段CRH2A-2167+2174号，刘飞/合肥		沪宁城际线	0.835417	异物入侵	丹阳城际场-常州城际场	区间临停	13	1	单向
		机务段)司机报告运行至丹阳城际场至常州城际场站间下行线K187+200处撞击异物紧急制动停
		于K184+617处（6‰上坡道），随车机械师下车检查发现导流罩左侧撞鸟，不影响正常运行，
		20时16分开车。详情待查。
	8月11日6:00时至18:00	1、徐兰高铁6时08分,郑徐客专763、764单元【徐州东线路所（不含）至铜山线路所（含）至萧		徐兰高铁	0.255556	区间设备故障	徐州东线路所-铜山线路所	限速（4km限速80）	0	2	双向
		县北站（不含）间上下行线，铜山线路所（含）至铜山站（不含）间铜山联络上下行线】接
		触网跳闸，自动重合闸成功，故标地点217km266m。后续上行首列DJ8722次、下行首列G2207
		次运行至219km266m至215km266m处限速80km/h运行，司机通过后均汇报无异常。详情待查。
		3、金温线12时24分青田站7/9号道岔反位无表示，12时38分工务、电务登记上道抢修，12时52分		金温线	0.516667	车站设备故障	青田站	上道抢修+区间临停	23	6	单向
		销记恢复正常使用。影响G7635次在陈篆站至青田站间下行线K148+580处（3.75‰下坡道）
		12时32分停，12时55分开；后续5列客车不同程度晚点。详情待查。
	8月12日6:00时至18:00	2、宁启线8时20分，南莫站-姜堰站间上行线1682号通过信号机灭灯,8时37分电务销记故障处理		宁启线	0.347222	区间设备故障	南莫站-姜堰站	车站临停	4	1	单向
		完毕，恢复正常使用；影响D5508次(南通-南京，南京动车段CRH2A-2037号，李大同/南京东
		机务段)在南莫站8时34分停，8时38分开，临停4分。详情待查。
		3、沪昆高铁线9时12分，沪昆高铁917、918供电单元【塘雅线路所（不含）-东孝线路所-金华		沪昆高铁线	0.383333	区间设备故障	东孝线路所-金华杭长场	限速（4km限速80）	6	9	单向
		杭长场-龙游杭长场（不含）间上下行，东孝站（不含）-东孝线路所（含）间上下行】接触
		网跳闸，918单元自动重合闸成功，917单元自动重合闸失败，供电调度判断为F线故障，9时
		18分917单元恢复供电，故标点在K336+830处，后续G2365次、G1382次故标点前后2km限速
		80km/h通过后汇报未见异常。影响下行9列动车组列车不同程度晚点。详情待查。
		4、青盐线11时54分,D1691次列车(青岛北-盐城北，青岛动车段CRH380B-5678号，柳兵/青岛机		青盐线	0.495833	异物入侵	董集站-灌云东站	区间临停	7	2	单向
		务段)运行至董集站至灌云东站间下行线K301+700处疑似撞异物停于K302+661处（0.7‰上坡
		道），随车机械师下车检查后汇报撞小动物，头罩处有血迹，不影响本列及邻线，12时11分
		开车，后续G4697次在撞异物地点前后2km限速160km/h运行后汇报无异常。详情待查。
		5、沪蓉线15时39分，G7618次（合肥南-温州南，上海动车段CRH380D-1530+1534号，李华胜/南		沪蓉线	0.652083	车载设备故障	合肥南沪蓉场-肥东站	区间临停	6	2	单向
		京东机务段）因ATP报EVC通信中断紧急制动停于合肥南沪蓉场至肥东站间上行线450km200m
		处（0‰），ATP重启后，以C2部分监控模式运行，15时45分开，16时03分运行至肥东站转为
		完全监控模式运行。影响：D958次在合肥南沪蓉场至肥东站间上行线458km250m处（2‰上坡
		道）15时42分停，15时50分开。详情待查。
	8月13日18:00时至6:00	1、京沪高铁线20时39分G40次(千岛湖-北京南、北京动车段CR400BF-A-3031号、陈卓/北京机务		京沪高铁线	0.860417	车载设备故障	定远站-蚌埠南站	区间临停+限速（4km限速80）	6	10	单向
		段)运行至K878+00处因自动降弓（故障代码：30B9）停于定远-蚌埠南站上行线K870+120处
		（3.9‰下坡道），经随车机械师检查后换升3、11车受电弓（原06、14车弓）后20时45分开车。
		后续首列G1966次在降弓地点前后附加2km限速80KM/H通过后汇报无异常。影响后续9列动车组
		不同程度晚点。详情待查。
	8月13日6:00时至18:00	1、京沪高铁线11时41分蚌埠南站G1806次出站后遗留绿光带，11时53分工务、电务销记设备恢复		京沪高铁线	0.486806	车站设备故障	蚌埠南站	车站超停	11	4	单向
		正常。影响G1920次(上海虹桥-西安北，西安动车段CRH380B-3667+3767号，李华鹏/徐州机务
		段)蚌埠南站11时34分停，11时54分开，超停11分；及后续上行3列动车组不同程度晚点。详
		情待查。
	8月14日18:00时至6:00	1、杭深线18时41分,0G7936次(温州南客整所-温州南、上海动车段CRH380BL-3546号、张一炜/杭		杭深线	0.778472	车载设备故障	温州南站	区间临停	13	3	单向
		州机务段、G7536次车底)以调车模式运行至温州南站内上行K589+858处（D16信号机前）因
		HMI屏报网压低停车降弓（故障代码：52B0），随车机械师检查换弓后（原10、2号车弓换升
		15、7号车弓）18时54分开。G7536次（温州南-上海虹桥）温州南站正点始发。影响上行3列
		动车组列车晚点。详情待查。
	8月14日6:00时至18:00	2、沪蓉线9时24分，G1545次（南京南-南宁东，南宁车辆段CRH380A-2725（主控）+2766号，魏		沪蓉线	0.391667	车载设备故障	巢北站-肥东站	区间临停	6	1	单向
		元斌/南京东机务段）运行至巢北站至肥东站间下行线409km548m处因全列主断跳开（6车、
		14车），降弓后9时26分停于巢北站至肥东站间下行线412km548m处（4‰上坡道），司机闭合
		主断后恢复正常，9时30分开，详情待查。
		3、沪宁城际线11时51分，G7042次(上海-南京，南京动车段CRH2C-2071+2082号，郑曦/南京东机		沪宁城际线	0.49375	车载设备故障	镇江城际场-宝华山站	区间临停	13	8	单向
		务段，2082车0端主控)运行至镇江城际场至宝华山站间因ATP报主机与DMI通信中断紧急制动
		停于上行线K250+000处（2.5‰下坡道），司机重启后恢复正常，12时04分开车。影响后续7
		列动车组不同程度晚点，详情待查。
		4、沪昆高铁线16时43分，义乌杭长场211/213号道岔反位无表示，经工务、电务部门上道检查		沪昆高铁线	16时37	车站设备故障	义乌杭长场	车站超停	40	6	单向
		后，17时25分销记设备正常。影响G7696次(江山-淮北，南京动车段CRH2C-2109+2097号，丁
		磊/杭州机务段)义乌杭长场16时37停，17时26分开，超停40分，及后续5列动车组不同程度
		晚点。详情待查。
	8月15日6:00时至18:00	1、徐兰高铁线08时30分，G1833次（济南西-兰州西，青岛动车段CRH380B-5745，郑金刚/郑州		徐兰高铁线	0.354167	车载设备故障	徐州东站	车站超停	8	3	单向
		机务段）徐州东站办客完毕发车时DMI与主机通信中断，ATP换系重启后恢复正常，08时38分
		开，超停8分。影响后续2列动车组列车不同程度晚点。详情待查。
	8月16日6:00时至18:00	1、沪昆高铁线10时07分，G1631次(上海虹桥-福州，上海动车段CR400BF-5018+5046号，杭州机		沪昆高铁线	0.421528	异物入侵	衢州杭长场站	区间临停+限速（4km限速160）	13	7	单向
		务段：归华)运行至衢州杭长场站内下行线K400+000处疑似撞异物，停于衢州杭长场至江山
		杭长场间下行线K403+032处（11.62‰下坡道），随车机械师下车检查后汇报无异常，10时
		20分开车。后续G1384次、G1667次、G1373次在撞异物地点前后2km限速160km/h运行司机均
		汇报无异常。影响G1667次、G2037次、G2333次不同程度晚点。详情待查。
		2、徐兰高速线17时23分，郑徐客专761、762单元【徐州东站（不含）至徐州东线路所（含）至		徐兰高速线	17时23	区间设备故障	徐州东线路所-铜山线路所	限速（6km限速80）	0	4	双向
		铜山线路所（不含）间上下行线】接触网跳闸，自动重合闸成功。无故标点。后续上下行首
		列G1884次、G1871次运行至189km773m至195km095m处限速80km/h运行，司机通过后均汇报无
		异常。影响上下行4列：G1884、G7430、G1871、G1819次不同程度晚点。详情待查。
	8月17日18:00时至6:00	1、京沪高铁线20时28分，G1834次（兰州西-济南西，青岛动车段CRH380B-5745，闫永山/济南		京沪高铁线	0.852778	车载设备故障	徐州东站	车站超停	7	1	单向
		机务段）徐州东站办客完毕发车时DMI与主机通信中断，ATP换系重启后恢复正常，20时35分
		开，超停7分。详情待查。
		2、沪宁城际线22时19分,G7126次(上海虹桥-南京南，南京动车段CRH380BL-3779号，刘新/南京		沪宁城际线	0.929861	车载设备故障	宝华山站至仙林站	区间临停	31	7	单向
		东机务段)因HMI屏报停放制动监控环路故障（代码670F）停于宝华山站至仙林站间上行线
		K276+699处（0‰），随车机械师下车检查后切除07车停放制动，滚动试验正常，22时50分
		开，23时01分到达仙林站（非办客）停车点温正常，23时05分开。影响后续6列动车组列车
		（G7070次、G7314次、G7098次、G7030次、D2282次、G7350次）不同程度晚点。详情待查。
	8月17日6:00时至18:00	1、京沪线5时40分，D709次（北京南—上海、上海机务段FXD-J0009+0010、蔡祎望/上海机务		京沪线	0.263194	车载设备故障	常州客场	车站超停	3	1	单向
		段）随车机械师汇报CR200J6003车组04车（上海车辆段）运行方向左侧第四位车窗外侧玻璃
		破损，6时19分常州客场停车（办客）处理，6时24分开，超停3分。详情待查。
	8月18日18:00时至6:00	1、沪昆线18时08分D718次（杭州-北京，FXD3-J0009+J0008/北京机务段，任良城/南京东机务段）		沪昆线	0.755556	车载设备故障	海宁站	车站超停	22	1	单向
		海宁站停车办客时，司机汇报机车变压器故障，经处理后18时32分开，超停22分。详情待查。
		2、沪宁高铁线19时30分G7023次(南京-上海，上海动车段CRH380B-3583+3642号，朱汉勇/南京东		沪宁高铁线	0.8125	区间设备故障	安亭北站-安亭北线路所	区间临停	30	5	双向
		机务段)因网压为0停于安亭北站至安亭北线路所间下行线26km679m（0.7‰上坡道）处，并且司
		机汇报花桥站至安亭北站间下行线31km000m处晃车。同时供电调度员通知沪宁高铁线603、604
		单元【昆山南城际场（含）～南翔北（不含）上下行，黄渡线路所（不含）～南翔北线路所上
		下行，安亭北线路所（含）～虹桥北线路所（不含）上下行】接触网跳闸，自动重合闸失败，
		19时39分强送电成功，故标地点21km975m。G7023次升7车、15车弓取电时主断跳开，后换升2
		车、10车弓恢复正常，20时00分开。后续上下行首列G7062、G7023次在故标地点前后2km限速
		80km/h通过后汇报无异常。后续下行首列G7247次在晃车地点前后1km限速120km/h通过后汇报无
		异常，G7155、G7285次在晃车地点前后1km逐级提速160、250km/h通过后汇报无异常。影响上下
		行5列动车组不同程度晚点。详情待查。
		4、沪宁高铁线17日23时00分苏州新区站至无锡新区站间上行线1040G出现红光带，23时28分上海		沪宁高铁线	23时00	区间设备故障	苏州新区站-无锡新区站	区间临停	34	1	单向
		高铁维修段销记线路设备正常并登记停用苏州新区站至无锡新区站间上行线自动闭塞追踪功能，
		18日0时10分销记设备恢复正常使用。影响G7212次（上海-常州，南京动车段CR400BF-3038号，
		上海机务段：余衡）苏州新区站至无锡新区站间上行线101km882m处（0‰坡道）23时02分停，
		23时36分开车。详情待查。
	8月18日6:00时至18:00	5、沪昆高铁16时30分、16时36分因雷击，沪昆高铁639、640、641、642供电单元【金山北站		沪昆高铁线	0.691667	环境影响	嘉善南站-嘉兴南站	限速（4km限速80）+超停	14	20	双向
		（不含）至嘉善南站（含）至嘉兴南站（含）至桐乡站（不含）间上下行线】前后两次瞬间跳
		闸，自动重合闸成功，后续上、下行首列G7352次、G7571次在故标地点（K74+900）前后2KM限
		速80KM/H运行未发现异常。同时嘉兴南站5-11DG出现红光带，17时14分工、电务处理完毕，恢
		复正常使用。G7365次（上海虹桥至江山，上海动车段CR400BF-5014+5045号，沈强/上海机务
		段）报高压控制单元触发线电流过流保护故障（故障代码：33F2），随车机械师要求降弓惰行
		运行至嘉兴南站，16时41分到达嘉兴南站，经随车机械师处理后，升单弓维持运行至杭州东沪
		杭长场换乘，17时32分到达杭州东沪杭长场，由杭州动车所热备车CRH380BL-3535号担当后续
		交路，17时48分杭州东沪杭长场开车，超停14分。影响上下行20列动车组不同程度晚点。详情
		待查。
	8月20日18:00时至6:00	1、京沪高铁线20时39分，G40次(千岛湖-北京南，北京动车段CR400BF-A-3031号，北京机务段：		京沪高铁线	0.860417	车载设备故障	定远站-蚌埠南站	区间临停+限速（4km限速80）	9	10	单向
		高雪生)运行至定远站-蚌埠南站间上行线K880+000处因网压过高（故障代码：30B9），受电弓
		自动降弓，紧急制动停于K874+973（0‰坡道）处，经随车机械师检查未见异常，换升6、14车
		弓（原升3、11车弓）20时48分开。后续上行首列G1966次在降弓地点前后2km处限速80km/h通过
		并观察接触网及线路状态汇报无异常。影响上行后续9列动车组不同程度晚点。详情待查。
		2、宁安客专线21时47分，南京南宁安场至江宁西站间中继1管辖范围上下行线调监灰屏，下行线		宁安客专线	0.907639	区间设备故障	南京南宁安场-江宁西站	车站超停	41	1	单向
		0157G轨道电路红光带，22时28分工务、电务销记设备正常。影响：G7227次（上海-芜湖，南
		京动车段CR400BF-3008+3009，樊道顺/南京东机务段）南京南宁安场21时44分到，22时31分开，
		超停41分。详情待查。
	8月20日6:00时至18:00	1、沪蓉线9时05分，合肥南沪蓉场G649次（合肥南-广州南，南京动车段CRH380B-3635+3713号，		沪蓉线	0.378472	车载设备故障	合肥南沪蓉场	始发晚点	24	1	单向
		杨坤远/武昌南机务段）HMI报错误的紧急制动UB请求（故障代码：66DC），ATP换系重启无
		效，再次重启后恢复正常，9时32分开，始发晚点24分。详情待查。
		2、沪蓉线13时22分，G7387次（衢州-合肥南，上海动车段CRH380BL-3508号，苏伟杰/合肥机务		沪蓉线	0.556944	异物入侵	黄庵站-巢北站	区间临停	16	6	单向
		段）运行至黄庵站至巢北站间下行线384km600m处撞异物，停于386km006m处（6‰上坡道），
		随车机械师下车检查确认为撞鸟，13时38分开。影响后续下行5列动车组列车晚点。详情待
		查。
	8月21日6:00时至18:00	1、京沪线6时20分，因地方供电公司停电，京沪31、32、33、34单元【吕城站（不含）至奔牛		京沪线	0.263889	区间设备故障	新闸镇站-常州客场	区间临停	19	1	单向
		站（含）至新闸镇站（含）至常州客场（含）至常州东场（含）至戚墅堰普速场（含）至无
		锡北站（不含）间上下行线】接触网停电，6时22分恢复供电。影响：Z91次在吕城站至奔牛
		站间下行线1267km511m处（3.5‰下坡道）6时21分停车，6时45分开车；D709次在新闸镇站
		至常州客场间下行线1284km854m处（0.6‰上坡道）6时19分停车，6时38分开车。详情待查。
		2、京沪高铁线8时40分，G7599次(徐州东-苍南，南京动车段CRH380CL-5612号，徐州机务段：卢		京沪高铁线	0.361111	车载设备故障	蚌埠南站-定远站	限速（140km/h运行5min）+限速（140km/h运行17min）+投用热备车组+车站超停	53	11	单向
		义杰)运行至蚌埠南站至定远站间下行线898km100m处（未停车）因HMI屏报16车牵引电机驱动
		端轴温高（故障代码：1330,1338），随车机械师确认后要求限速140km/h运行至前方站处理，
		8时45分到定远站，随车机械师下车点温，9时03分检查汇报无异常，9时06分正常开车。9时
		15分运行至定远站至滁州站间下行线940km100m处（未停车）HMI屏报16车同样故障，随车机
		械师要求限速140km/h运行至前方站换车，9时32分到滁州站。启用南京南站热备动车组（南
		京动车段CR400BF-3064+3062号，南京东机务段：柏义青）南京南京沪场9时49分开0G8302次，
		10时08分到达滁州站，换乘完毕后G7599次滁州站10时27分开车，超停53分。影响下行后续10
		列动车组列车不同程度晚点。详情待查。
	8月22日6:00时至18:00	1、沪宁城际线8时50分，G7271次(芜湖-上海，南京动车段CRH2C-2076+2074号，2076号1端主控，		沪宁城际线	0.368056	异物入侵	无锡新区站-苏州新区站	区间临停+限速（5km限速160）	13	3	单向
		叶兴宇/南京东机务段)运行至无锡新区站至苏州新区站间下行线K104+000-K103+000左右运行
		方向右侧下部疑似撞异物，网压显示为零，紧急制动停于K101+990处（无坡道），随车机械
		师下车检查未发现异常，9时03分开车。上下行首列在K101+000-K106+000处限速160KM/H运行
		无异常，详情待查。
		3、沪昆高铁线14时51分，上海高铁维修段登记：海宁西站3号道岔道岔表示曲线异常，危及行车		沪昆高铁线	0.61875	车站设备故障	海宁西站	上道抢修+车站超停	3	1	单向
		安全。14时52分发令封锁处理，15时03分处理完毕开通。影响G7308次（黄山北-上海虹桥、
		上海动车段CR400BF-5014号、张益青/上海机务段）海宁西站15时01分停，15时04分开，临停
		3分。详情待查。
	8月23日6:00时至18:00	1、杭深线8时50分,G590次（温州南-武汉、上海动车段CR400BF-A-5051号、王强/杭州机务段)绍		杭深线	0.368056	车载设备故障	绍兴北站	车站超停	8	1	单向
		兴北站停车办客，8时53分办客完毕开车时司机汇报08车制动故障（故障代码：5353），随车
		机械师切除08车空气制动后限速275km/h维持运行，9时01分开车，超停8分钟，详情待查。
		2、宁启线16时09分，白蒲站10号道岔反位无表示，16时28分电务登记停用经由10号道岔反位的		宁启线	0.672917	车站设备故障	白蒲站	上道抢修+区间临停	19	2	单向
		列车和调车信号（不含引导信号），定位正常使用，16时32分工务销记线路设备正常，17时
		09分工务、电务登记封锁10号道岔上道处理，17时31分处理完毕，恢复正常使用。影响：
		46304次在南通站至白蒲站间上行线K244+376处（0‰）16时12分停，16时31分开；D5556次南
		通站16时32分开，始发晚点18分钟。详情待查。
	8月24日6:00时至18:00	2、京沪高铁线9时09分,G1258次(上海虹桥高速场-长春西，沈阳动车段CRH380BG-5589+5599号，		京沪高铁线	0.38125	车载设备故障	上海虹桥高速场	始发晚点	9	1	单向
		常峰/徐州机务段)汇报上海虹桥高速场开车时11车主断跳开，经机械师检查处理后，9时12分
		恢复正常。9时17分开车，始发晚点9分，详情待查。
	8月25日6:00时至18:00	1、京沪高铁线6时46分，上海虹桥高速场131、143号道岔区段瞬间出现红光带，G1772次出站信		京沪高铁线	0.281944	车站设备故障	上海虹桥高速场	始发晚点+变更进路+上道抢修	13	1	单向
		号跳起，7时41分工务、电务封锁131、143、145号道岔上道处理，电务8时22分销记设备正常，
		工务8时27分销记设备正常。影响G1772次(上海虹桥-长沙南，上海动车段CRH380BL-3737号，
		冯慧宏/合肥机务段)上海虹桥高速场变更进路7时00分开车（始发晚点13分钟），G106次、
		G108次、G1952次、G114次变更进路开车。详情待查。
		2、沪蓉线9时08分，G7224次（南京动车段CRH2C-2070+2077号，王琳/合肥机务段）运行至肥东		沪蓉线	0.380556	车载设备故障	肥东站-合肥南沪蓉场	区间临停	25	13	单向
		站至巢北站间上行线司机汇报D353次（上海虹桥-成都东，成都动车段CRH3A3086+3090号，何
		清华/合肥机务段）运行方向右侧3086号车组的主控后3-4号车厢风挡外翻，9时12分D353次扣
		停于肥东站至合肥南沪蓉场间下行线458km253m（2‰下坡道）处，随车机械师下车检查无异
		常后9时37分开车。影响后续下行12列动车组不同程度晚点，详情待查。
	8月26日18:00时至6:00	1、沪昆高铁线18时38分，G7636次（温州南-合肥南，南京动车段CRH380B-3573+3728号，沈强/		沪昆高铁线	0.776389	车载设备故障	义乌杭长场-诸暨杭长场	区间临停	13	2	单向
		杭州机务段）运行至义乌杭长场至诸暨杭长场间上行线K263+000处因3573车组报2车受电弓机
		械故障（故障代码：63C2）自动降弓停于K261+052处（5.8‰下坡道），经机械师检查后由原
		2、10车受电弓换升7、15车受电弓，18时51分开车。后续G7642次在降弓地点前后2km限速
		80km/h通过后汇报无异常，详情待查。
	8月26日6:00时至18:00	3、合福高铁线12时41分,G322次(厦门北-北京南，北京动车段CRH380B-5658+5664号，张安良/合		合福高铁线	0.528472	车载设备故障	铜陵北站	车站超停	2	1	单向
		肥机务段)司机汇报：12时35分运行至泾县站至南陵站间，15车8F号座位旅客反映列车运行方
		向右侧车窗玻璃出现裂纹，随车机械师确认不影响运行。12时49分到达铜陵北站办客时检查
		发现为内层玻璃裂纹，12时53分开，超停2分。详情待查。
	8月27日6:00时至18:00	3、宁杭高铁线13时39分,G7662次(温州南-合肥南，上海动车段CRH380BL-3524号，申刚强/合肥		宁杭高铁线	0.56875	车载设备故障	湖州高速场	车站超停+投用热备车组	106	1	单向
		机务段)湖州高速场进站停车办客，司机汇报ATP故障，14时09分请求救援，后利用杭州动车
		所热备动车组（上海动车段CRH380BL-3537号）14时21分开0G8651/2次救援，湖州高速场15时
		19分到。组织旅客换乘后G7662次15时26分开车（超停1小时46分）。详情待查。
	8月28日6:00时至18:00	1、沪宁城际线6时16分,G7211次(常州-上海，南京动车段CR400BF-3076号,邢炯炯/上海机务段)		沪宁城际线	0.261111	车载设备故障	常州城际场	限速（限速200km/h运行19min）+投用热备车组+终到晚点	5	1	单向
		常州城际场始发前司机汇报3车轴温主机通讯故障（故障代码：2200），随车机械师要求限
		速200km/h运行至上海站更换车底，常州城际场6时35分正点始发。其后续交路 G7036次（上
		海-南京）使用上海虹桥动车所热备车底CR400BF-A-5064号（上海动车段）担当。影响G7211
		次上海终到晚点5分。详情待查。
		3、沪昆高速线13时12分,G7348次(丽水-上海虹桥，南京动车段CR400BF-3017号,黄海龙/杭州机		沪昆高速线	0.55	异物入侵	杭州东沪杭长场	车站超停	8	1	单向
		务段)杭州东沪杭长场15道办客完毕准备开车时，车站客运人员汇报03车受电弓（升弓状态）
		挂有塑料袋；随车机械师检查后，确认可以换升06车弓正常运行，13时20分换弓完毕后开车，
		超停8分。详情待查。
	8月29日6:00时至18:00	2、沪昆高铁线8时50分,G7554次(千岛湖-上海虹桥，上海动车段CRH380BL-3561号，唐永敏/上		沪昆高铁线	0.368056	异物入侵	松江南站-春申线路所	上道抢修处理+车站临停+区间临停	40	18	双向
		海机务段)司机报告松江南站至春申线路所间上行线13km000m处运行方向左侧，有一闲杂人
		员往松江南站方向行走，安排G7356次在松江南站临时停车上公安、工务处置人员前往区间
		处理，G7356次松江南站9时33分停，9时36分开。区间9时44分停，将闲杂人员带上车后9时
		46分开。影响：上、下行共计18列动车组不同程度晚点。详情待查。
	8月31日18:00时至6:00	1、杭深线19时53分G7528次(温州南-虹桥，上海动车段CRH380BL-3542号，余城/杭州机务段)司机		杭深线	0.828472	异物入侵	临海站-三门县站	区间临停+限速（4km限速160）	9	7	单向
		汇报运行在临海站至三门县站间上行线439km500m处疑似撞异物，停于临海站至三门县站间上
		行线437km721m处（5.85‰下坡道），随车机械师下车检查后汇报无异常，20时02分开。后续
		G7668次、D3230次在撞异物地点前后2km限速160km/h运行司机均汇报无异常。影响上行4列动
		车组不同程度晚点，详情待查。

## Sheet: September
年份	记录日期（6开头当天，18前一天）	Event description		Dispatch section (line)	Occurrence time	Accident cause	Accident location (station/section)	Emergency measure	Primary delay (minute)	Number of affected train (including the first affected train)	Propagation direction (one-way/two-way)
2019	8月31日6:00时至18:00	1、沪蓉线7时17分，D2373次南京南宁杭场出站后，243号道岔跳表示导致发车进路遗留绿光带，		沪蓉线	0.303472	车站设备故障	南京南宁杭场	上道抢修	25	3	单向
		7时32分设备单位销记设备正常；7时48分G4591次南京南宁杭场出站后再次发生相同故障，
		7时51分电务申请封锁243号道岔上道处理，8时16分销记设备正常。 影响G1113次、G4591次、
		G7434次不同程度晚点。详情待查。
		3、沪蓉线13时22分，沪蓉高铁203单元【浦口站（不含）至亭子山线路所（含）至全椒站（含）		沪蓉线	0.556944	区间设备故障	全椒站-黄庵站	区间运运缓	5	1	单向
		至黄庵站（不含）间下行线】接触网过负荷跳闸，自动重合闸成功。影响：G1725次换弓运
		行（3、11车弓换升6、14车弓），全椒站至黄庵站间区间运缓5分。详情待查。
	9月3日6:00时至18:00	2、宁启线7时37分平东站12号道岔出现红光带，7时47分工务、电务申请上道处理，8时09分工务		宁启线	0.317361	车站设备故障	平东站	上道抢修+区间临停+反向运行	75	2	单向
		销记线路设备正常，8时45分电务登记停用经由10/12号道岔的列车及调车信号（不含引导信
		号）。9时20分电务再次上道处理，9时30分电务销记设备恢复正常。影响：D5552次列车（南
		通-南京，南京动车段CRH2B-2120，叶晨/南京东机务段）在平东线路所至平东站间上行线258
		km220m处（3‰上坡道）7时37分停，8时52分开，平东站按引导信号进站；D5508次在南通站
		至平东线路所至平东站至白蒲站利用下行线反方向运行。详情待查。
		3、京沪高铁线9时53分G676次(上海虹桥-武汉，上海动车段CRH380BL-3533号，陈定军/合肥机务		京沪高铁线	0.411806	车载设备故障	南京南宁杭场	车站超停+投用热备车组	25	2	单向
		段)镇江南站进站停车办客时HMI屏报9车网侧过流（故障代码：6CA0），经随车机械师检查处
		理，切除10车受电弓（原升2车、10车受电弓），申请单弓运行至南京南宁杭场更换车底。镇
		江南站9时54分停，10时25分开，超停25分。10时48分到达南京南宁杭场。利用南京南动车所
		热备车(南京动车段CR400BF-3011+3012号）担当G676次后续交路，南京南动车所0G8901次10
		时12分开，10时22分到达南京南宁杭场。换乘完毕后10时58分开。详情待查。
	9月4日6:00时至18:00	1、金华南联络线15时03分G2364次（贵阳北-宁波，贵阳车辆段CRH380D-1564，周丹扬/南昌机务		金华南联络线	0.627083	车载设备故障	东孝站	车站临停	2	1	单向
		段）司机汇报因网压为零停于东孝站内上行线K2+628m处，经随车机械师手动闭合主断后15时
		05分开。详情待查。
	9月5日18:00时至6:00	2、京沪高铁线18时31分G216次(上海虹桥-天津西，天津动车客车段CRH380BL-5532，王涛/徐州		京沪高铁线	0.771528	车载设备故障	滁州-定远站	区间临停	15	2	单向
		机务段)运行至滁州-定远站间上行线924km+000m处自动降弓，停于滁州站至定远站间上行线
		919km920m处（5‰上坡道）。经机械师检查后要求换弓（由原7、15车，换为2、10车）运行，
		18时46分开车。后续G2812次在降弓地点前后2KM限速80km/h通过后汇报无异常。详情待查。
	9月5日6:00时至18:00	1、徐兰高速线05时04分,铜山线路所CTC设备灰屏，05时32分电务登记铜山线路所CTC设备功能停		徐兰高速线	0.211111	车站设备故障	铜山线路所	区间临停	7	4	单向
		用（车站联锁机正常）。通知铜山线路所转非常站控行车。影响：DJ8721次（徐州东-淮北，
		南京动车段CRH380B-3722号，徐州机务段：李华鹏）在铜山线路所至萧县北站间下行线221km
		000m处（3.2‰下坡道）05时05分停，05时12分开；及后续3列动车组不同程度晚点。06时30
		分电务销记铜山线路所CTC设备恢复正常使用。详情待查。
		3、沪昆高铁线10时46分，杭长杭州南线路所16/18号道岔定位无表示，10时51分工务、电务申		沪昆高铁线	0.448611	车站设备故障	杭长杭州南线路所	上道抢修+区间临停	22	10	单向
		请封锁上道抢修，11时07分工务、电务销记故障处理完毕恢复正常。影响：G7627次杭州南
		杭甬场至杭长杭州南线路所下行线K6+412处（18.1‰上坡道）10时49分停，11时10分开；
		G7389次杭州南杭长场至杭长杭州南线路所间下行线K179+300处（18‰上坡道）10时55分停，
		11时08分开，及后续下行8列动车组不同程度晚点。详情待查。
		5、沪宁城际线14时26分，无锡新区站1号道岔反位无表示，通知工务、电务检查处理。14时38分		沪宁城际线	0.601389	车站设备故障	无锡新区站	上道抢修	23	3	单向
		工务、电务申请封锁上道处理，14时49分销记处理完毕恢复正常。影响下行后续G7079次等
		3列动车组不同程度晚点。详情待查。
		9、京沪高铁线17时52分，G170次（上海虹桥-北京南，北京动车段CR400AF-B-2118，赵文忠/济		京沪高铁线	0.744444	异物入侵	定远站-蚌埠南站	区间临停+限速（4km限速160）	10	7	单向
		南机务段）运行至定远站至蚌埠南站间上行线K862+500处因撞异物停于K858+486处（6.9‰
		下坡道），随车机械师下车检查确认为撞鸟，18时02分开。上下行首列G1822次、G141次在
		撞击异物地点前后2km处限速160km/h通过后均汇报无异常。影响上行后续6列动车组列车不
		同程度晚点。详情待查。
	9月6日6:00时至18:00	1、京沪高铁线6时42分徐州东京沪场CTC灰屏。6时52分徐州电务段登记停用全站信号、相邻车站		京沪高铁线	0.279167	车站设备故障	徐州东京沪场	始发晚点	22	9	双向
		基本闭塞及区间占用逻辑检查功能。6时59分电务销记故障处置完毕恢复正常。影响：G7665
		次（徐州东-温州南，南京动车段CRH380B-3586号，孙凯/徐州机务段）徐州东站7时05分开，
		始发晚点22分；及上下行8列动车组不同程度晚点。详情待查。
		2、宁杭高铁线9时11分宜兴站13号道岔定位无表示，9时32分1/3号道岔定位无表示，9时51分上		宁杭高铁线	0.382639	车站设备故障	宜兴站	上道抢修+区间临停	30	26	双向
		海高铁维修段申请上道处理，10时07分销记设备恢复正常使用。影响：G7665次、G7635次宜
		兴站变更为上行线4道办客；G7581次(南京南-温州南，南京动车段CRH380BL-3554，张根生/
		南京东机务段)在溧阳站至宜兴站间下行线126km530m处（3.3‰下坡道）9时39分停，10时09
		分开；及后续上、下行25列动车组不同程度晚点。
	9月7日6:00时至18:00	1、宁启线6时50分，D5504次(南通-南京，南京动车段CRH2A-2004+2197号，严志强/南京东机务		宁启线	0.284722	异物入侵	白蒲站-如皋站	区间临停	34	1	单向
		段)运行至白蒲站至如皋站间上行线225km750m处疑似撞异物停于224km836m处（5.4‰下坡道、
		海安枢纽02单元与宁启20单元分相处），随车机械师下车检查未发现异常，升14车单弓7时24
		分退行至225km600m处，7时28分恢复正常开车。详情待查。
		3、沪宁城际线12时42分，G7010次(上海-南京，上海动车段CRH380D-1504+1507号，赵斌/南京东		沪宁城际线	0.529167	车站设备故障	南京城际场	区间临停	25	4	单向
		机务段)因南京城际场3道出现红光带导致3道进站信号跳起，12时44分停于仙林线路所至南京
		城际场间上行线K298+362处（10‰下坡道），13时04分工务、电务销记设备恢复正常使用，
		G7010次13时07分开。影响G7013、G7044、G7106次不同程度晚点，详情待查。
	9月8日6:00时至18:00	1、宁杭高铁线12时26分，G7616次(温州南-合肥南，上海动车段CRH380D-1511+1573号，杭州机		宁杭高铁线	0.518056	车载设备故障	杭州东宁杭甬场	车站超停	28	1	单向
		务段：诸葛鹏)杭州东宁杭甬场办客完毕开车时司机汇报1573车组00车列车配置失效（故障
		代码8015），随车机械师进行网络复位后恢复正常，12时54分开车，超停28分。详情待查。
		2、沪蓉线13时38分，金寨站1/3号道岔反位无表示，13时53分电务申请上道处理，14时14分工		沪蓉线	0.568056	车站设备故障	金寨站	区间临停	34	8	双向
		务、电务销记故障处理完毕恢复正常。影响：G7565次独山站至金寨间下行线597km099m处
		（6‰下坡道)13时43分停，14时17分开；D3091次独山站至金寨间下行线593km317m处（3‰
		上坡道)13时44分停，14时17分开，及后续上下行6列动车组列车不同程度晚点。详情待查。
	9月10日6:00时至18:00	2、京沪高铁线10时25分，G112次(上海虹桥-北京南，上海动车段CR400BF-A-5052号，魏元斌/南		京沪高铁线	0.434028	异物入侵	蚌埠南站-宿州东站	区间临停+区间临停	29	30	双向
		京东机务段)运行至蚌埠南站至宿州东站间上行线K821+800处因司机发现两线间有异物疑似侵
		限紧急制动停于K818+300处（无坡道），随车机械师下车检查本列无异常后10时46分开车，
		后续G360次10时38分在异物地点停车，随车机械师下车进行应急处理后，10时49分开车。11
		时37分工务人员在蚌埠南站登乘G230次进入区间处理异物，11时51分停车，11时59分异物处
		理完毕后恢复正常行车。影响上下行30余列动车组不同程度晚点，详情待查。
	9月11日18:00时至6:00	1、沪昆高铁19时03分639、640供电单元【金山北站（不含）-嘉善南站（含）-嘉兴南站（含）-		沪昆高铁线	0.79375	区间设备故障	嘉善南站-嘉兴南站	区间临停	8	1	单向
		桐乡站（不含）间上、下行线】接触网跳闸自动重合闸成功，供电调度员判断为过负荷跳闸，
		无行车限制条件。影响G7339次（上海虹桥-苍南、南京动车段CRH380CL-5611、上海机务段：
		包永权）在嘉善南站至嘉兴南站间下行线65km556m处（4‰上坡道）停车，19时04分停，19时
		12分开，详情待查。
	9月11日6:00时至18:00	2、杭深线11时30分，三门县站-临海站间435km623m处异物侵限监测报警点红网报警，同时上行		杭深线	0.479167	异物入侵	三门县站-临海站	区间临停	60	22	双向
		线4372G、4358G下行线4343G、4357G轨道电路红光带。12时04分工务、电务申请封锁三门县-
		临海站间上下行线处置故障，12时21分工务销记线路设备正常，12时23分电务销记设备正常。
		工务登记停用435km623m处异物侵限监测报警点报警功能。影响：D3201次(上海动车段CRH2A-
		2020+2187，刘帅/福州机务段)在三门县站-临海站间下行线432km688m处（4.98‰下坡道）
		11时30分停，12时30分开；后续下行13列、上行8列动车组列车不同程度晚点。详情待查。
		22:42-12日1:18利用图定天窗点进行处理，其后销记435km623m处异物侵限监测报警点报警
		功能恢复正常使用。
	9月12日18:00时至6:00	1、沪春线19时20分，0D710次(上海机务段FXD1J-0011+0012号，上海车辆段CR200J-6004号，蔡		沪春线	0.805556	车载设备故障	上海南站	投用热备车底+始发晚点	100	1	单向
		韦望/上海机务段)上海南站进站时司机反映在K0+700左右机车内有异响导致机车晃动，停车
		检查后20时00分汇报机车风机故障，请求更换车底，20时24分转入上海南动车所，更换车底
		(上海机务段FXD1J-0021+0022号，上海车辆段CR200J-6007号)及卧具备品担当0D710次及后续
		交路。影响0D710次上海南站22时07分开，开晚2时24分，上海站22时47分到，D710次（上海-
		北京南）23时04分开，始发晚点1时40分。详情待查。
	9月12日6:00时至18:00	4、沪昆高铁线13时03分沪昆高铁914单元接触网跳闸自动重合闸成功，13时03分沪昆高铁913、		沪昆高铁线	0.54375	区间设备故障	义乌杭长场-诸暨杭长场	区间临停	9	7	双向
		914单元【诸暨杭长场（不含）至义乌杭长场（含）至塘雅线路所（不含）间上、下行线】接
		触网第二次跳闸，913单元跳闸重合闸成功，914单元因充电时间不足，重合闸未启动，经供
		电调度确认后13时06分914单元送电成功，供电调度通知跳闸原因为过负荷。影响G7390次（
		衢州-常州，南京动车段CRH2C-2078+2067号，杭州机务段：裘华鑫）在义乌杭长场至诸暨杭
		长场上行线263km977m处（4.06‰下坡道）13时04分停，13时13分开；共影响上下行7列动车
		不同程度晚点。详情待查。
	9月13日18:00时至6:00	1、杭昌高铁线20时14分杭州南杭甬场204DG轨道电路出现红光带，20时45分工务、电务上道处理，		杭昌高铁线	0.843056	车站设备故障	杭州南杭甬场	上道抢修+车站超停	120	24	双向
		21时50分工务销记恢复正常使用，22时13分电务销记恢复正常使用。22时54分故障现象再次
		发生，23时13分工务、电务上道处理，23时46分电务销记恢复正常使用，23时53分工务销记
		恢复正常使用。影响：G7629次（南京南-温州南，南京动车段CR400BF-3079，沈强/杭州机务
		段）在杭州南杭甬场20时16分停，22时19分开；G1415次、G9323次在杭州东宁杭甬场至杭州
		南杭甬场至杭甬杭州南线路所间反方向运行；D5589次、D5587次在杭州东宁杭甬场至杭州南
		杭甬场至杭长杭州南线路所间反方向运行；共计上、下行24列动车组不同程度晚点。详情待
		查。
	9月13日6:00时至18:00	5、沪蓉线14时56分，G7617次（温州南-合肥南、上海动车段CRH380D-1519+1534、宋林浩/南京		沪蓉线	0.622222	异物入侵	合肥南沪蓉场-肥东站	区间临停	5	1	单向
		东机务段）司机汇报合肥南沪蓉场至肥东站间上行线456km000m处两钢轨间有一泡沫
		（长1m*宽0.4m），影响上行线行车，布置G7374次(金寨-江山、上海动车段CRH380BL-3501
		号、沈永军/合肥机务段)区间停车处理，15时14分停于合肥南沪蓉场至肥东站间上行线
		456km379m处(6‰上坡道），随车机械师下车清理后，15时19分开车。详情待查。
	9月14日6:00时至18:00	1、沪蓉线13时39分金寨站1/3号道岔反位无表示，13时49分电务、工务申请上道处理，14时17分		沪蓉线	0.575	车站设备故障	金寨站	上道抢修+区间临停	32	7	单向
		工务、电务销记故障处理完毕恢复正常。影响：G7565次(杭州东-金寨，上海动车段CRH380BL
		-3504号，樊鹏/合肥机务段)在独山站至金寨站间下行线596km604m处（6‰下坡道)13时48分
		停，14时20分开；及后续下行6列动车组列车不同程度晚点。详情待查。
	9月15日6:00时至18:00	2、京沪高铁线8时02分，G120次(上海虹桥-北京南，上海动车段CRH380BL-3531号，张斌/徐州机		京沪高铁线	0.334722	车载设备故障	黄渡线路所-昆山南京沪场	区间临停	11	5	单向
		务段)因ATP死机停于黄渡线路所至昆山南京沪场间上行线1284km962m处（3‰上坡道），经换
		系重启后恢复正常，8时13分开车。影响后续4列动车组不同程度晚点，详情待查。
	9月16日18:00时至6:00	1、京沪高铁线18时47分,蚌埠南站22/24号道岔定位无表示，19时13分工务、电务登记上道抢修，		京沪高铁线	0.782639	车站设备故障	蚌埠南站	上道抢修+车站临停	49	8	单向
		19时35分电务销记设备正常，19时38分工务销记设备正常。影响：G29次（北京南-合肥南，上
		海动车段CR400BF-A-5094号，张琪/合肥机务段）蚌埠南站18时51分到，19时40分开，临停49
		分；及后续下行7列动车组不同程度晚点。详情待查。
	9月16日6:00时至18:00	1、京沪高铁线6时53分，G1772次(上海虹桥-长沙南、上海动车段CRH380BL-3545号、孙超群/合		京沪高铁线	0.286806	车载设备故障	虹桥高速场-黄渡线路所	区间临停	4	1	单向
		肥机务段)因HMI屏报12车车门门控器故障（故障代码：617D、6259），停于虹桥高速场至黄
		渡线路所间上行线1316km864m处（11.8‰下坡道），经随车机械师将12车4个车门全部隔离
		后6时57分开车。详情待查。
		2、京沪高铁线8时07分,G1509次(南京南-三明，南京动车段CR400BF-3004号，骆明明/南京东机		京沪高铁线	0.338194	车载设备故障	无锡东站-苏州北站	区间临停+限速（4km限速80）	6	2	单向
		务段)运行至无锡东站至苏州北站间下行线K1233+000处HMI屏报6车网压超高（代码：30B9）
		自动降弓，停于K1234+491处（0‰），随车机械师检查未发现异常，换升3车受电弓运行
		（原升6车弓），8时13分开车，后续首列G7505次降弓地点前后2km限速80km/h通过未发现异
		常。详情待查。
	9月17日6:00时至18:00	1、杭深线11时35分,G7542次(台州-上海虹桥；上海动车段CRH380D-1534+1529号；应阳阳/杭州		杭深线	0.482639	车载设备故障	台州站	始发晚点	3	1	单向
		机务段)台州站始发前HMI屏报“1534号03车紧急制动故障”（故障代码：6953），随车机械
		师检查后对1534号03车空气制动切除并要求限速280km/h运行，G7542次在台州站11时51分开
		车，始发晚点3分；详情待查。
	9月18日6:00时至18:00	1、宁安高铁线6时20分，DJ8698次(安庆-南京南，南京动车段CRH2A-2016号，张维康/南京东机		宁安高铁线	0.263889	异物入侵	当涂东站-马鞍山东站	区间临停	8	1	单向
		务段)运行至当涂东站至马鞍山东站间上行线K51+300处疑似撞异物，停于当涂东站至马鞍山
		东站间上行线K49+239处（1.0‰下坡道），随车机械师下车检查后汇报头罩有鸟的羽毛和血
		迹，6时28分开车。详情待查。
		2、京沪高铁线6时39分，G4590次(上海虹桥-武汉，武汉动车段CRH380AL-2621号，李杨/合肥机		京沪高铁线	0.277083	异物入侵	无锡东站	车站超停	1	1	单向
		务段)司机汇报因在无锡东站进站时撞击飞鸟导致雨刮器损坏，要求前方办客站（镇江南站）
		处理，7时05分到达镇江南站，经随车机械师处理后7时08分正常开车，超停1分。详情待查。
		3、京沪高铁线8时07分，G1509次(南京南-三明，南京动车段CR400BF-3069号，徐峰/南京东机务		京沪高铁线	0.338194	车载设备故障	无锡东站-苏州北站	区间临停+限速（4km限速83）	6	2	单向
		段)运行至无锡东站至苏州北站间下行线1236km000m处自动降弓（故障代码：30B9），停于
		1236km235m处（无坡道），随车机械师检查未发现异常，换升3车受电弓运行（原升6车受电
		弓）8时13分开车，后续首列G7505次降弓地点前后2km限速80km/h通过未发现异常。详情待查。
		5、沪昆高速线14时39分，G7478次(丽水-合肥南，南京动车段CRH380B-3595号，梁华永/杭州机		沪昆高速线	0.610417	车载设备故障	义乌杭长场	始发晚点	2	1	单向
		务段)运行至义乌杭长场停车办客时ATP报主机与DMI通信中断，司机重启ATP后恢复正常，14
		时45分开，开晚2分。详情待查。
		6、京沪高铁线16时07分，G146次(上海虹桥-北京南，北京动车段CRH380CL-5604号，崔鹏/南京		京沪高铁线	0.671528	车载设备故障	镇江南站-秦淮河线路所	区间临停	22	9	单向
		东机务段)因HMI屏报牵引失效（故障代码：5337）停于镇江南站至秦淮河线路所间上行线
		1051km595m处（7.4‰上坡道），经随车机械师复位处理后16时29分开车。影响G7186次在镇
		江南站至秦淮河线路所间上行线1056km571m处（4.2‰上坡道）16时12分停，16时32分开，及
		后续7列动车组不同程度晚点，详情待查。
	9月20日6:00时至18:00	1、杭深线7时10分,0G2306次( 温州南客整所-温州南；贵阳车辆段CRH380D-1552号；赵宇/杭州		杭深线	0.298611	车载设备故障	温州南站	终到晚点	17	1	单向
		机务段)司机汇报在温州南客整所司机室门无法打开，经随车机械师处理后0G2306次7点43分
		开车，温州南站到晚17分，后续交路G2306次（温州南-贵阳北）温州南8时05分正点开车。详
		情待查。
		5、京沪高铁线14时52分G123次(北京南-上海虹桥，北京动车段CR400AF-2017号，王刚/济南机务		京沪高铁线	0.619444	车载设备故障	定远站-滁州站	限速（200km/h运行4min）	6	1	单向
		段，北京客运段)司机汇报运行至定远站至滁州站间下行线K938+000M处7号车烟火报警，降速
		至200km/h以下运行，随车机械师检查发现7号车有旅客吸烟（未找到吸烟旅客），14时56分
		恢复常速运行，区间运缓6分。详情待查。
	9月21日18:00时至6:00	1、宁杭高铁线19时16分,长兴站报告站内4道接触网上挂有塑料袋，影响行车；20时09分上海高		宁杭高铁线	0.802778	区间设备故障	长兴站-湖州高速场	上道抢修+车站超停	59	3	单向
		铁维修段登记要点20分钟封锁4道上道处理，宁杭高铁664单元【宜兴站（不含）至长兴站
		（含）至湖州高速场（不含）间上行线】同步停电配合。20时30分停电上道处理，20时43分
		处理完毕恢复供电。影响:G7642次（苍南-徐州东，南京动车段CRH380CL-5622,李明/徐州机
		务段）湖州高速场19时42分到，20时43分开，超停59分；后续G7666次、G7394次不同程度晚
		点。详情待查。
		2、京沪高铁线22时28分G1257次(长春西-上海虹桥，沈阳动车段CRH380BG-5567号，褚峰/徐州机		京沪高铁线	0.936111	车载设备故障	苏州北站	车站超停	4	1	单向
		务段)苏州北站办客完毕关门时HMI屏报7车2-2车门故障，经随车机械师隔离处理后22时34分
		开，超停4分钟。详情待查。
	9月21日6:00时至18:00	5、沪昆高铁线14时00分，诸暨杭长场206/208号道岔反位无表示，14时20分电务、工务申请上道		沪昆高铁线	0.583333	车站设备故障	诸暨杭长场	上道抢修+车站超停	30	15	单向
		处理，14时30分电务、工务销记设备恢复正常使用。影响：G7335次（南京动车段CR400BF-A-
		5056、赵兵/杭州机务段）诸暨杭长场13时59分停，14时32分开，超停30分，共计影响下行15
		列动车组不同程度晚点。详情待查。
	9月22日6:00时至18:00	1、宁杭高铁线7时45分,G7625次(南京南-温州南，南京动车段CR400BF-A-5056号，宋秋明/南京		宁杭高铁线	0.322917	车载设备故障	长兴站	车站超停	3	1	单向
		东机务段)长兴站4道办客时司机汇报6车跳主断，随车机械师切除7车牵引后7时49分开车，超
		停3分。详情待查。
		3、京沪高铁线09时33分,蚌埠南站14/16号道岔定、反位失去表示，09时50分工务、电务销记设		京沪高铁线	0.397917	车站设备故障	蚌埠南站	车站超停	23	5	单向
		备恢复正常使用，影响：G7619次（徐州东-温州南，南京动车段CRH380CL-5612号,周岗/徐州
		机务段）蚌埠南站09时31分到，09时57分开，超停23分；G63次蚌埠南站09时39分到，10时00
		分开，超停18分；及后续下行3列动车组不同程度晚点。详情待查。
		9、杭深线17时50分,G7571次(淮南东-平阳，南京动车段CRH2C-2062+2085号，王凯/上海机务段)		杭深线	0.743056	车载设备故障	绍兴东站-余姚北站	区间临停	8	7	单向
		因ATP报EVC通信中断紧急制动停于绍兴东站-余姚北站间下行线254km780m处（6.8‰上坡道），
		重启后17 时58分开。影响:G7485次在绍兴东-余姚北间下行线246km020m处（6.6‰上坡道）
		17时55分停，18时00分开，后续下行5列动车组不同程度晚点。详情待查。
	9月23日6:00时至18:00	2、沪春线8时45分，D3060次（上海南-汉口，上海动车段CRH2A-2005号，吴涛涛/上海机务段）		沪春线	0.364583	车载设备故障	上海南动车所	始发晚点	12	1	单向
		上海南动车所出库前汇报ATP双系故障，经电务处理后恢复正常。影响D3060次上海南站9时18
		分开，始发晚点12分，详情待查。
	9月24日6:00时至18:00	1、京沪高铁线8时08分，G1509次(南京南-三明，南京动车段CR400BF-3048号，成育归/南京东机		京沪高铁线	0.338889	车载设备故障	无锡东站-苏州北站	区间临停	5	1	单向
		务段)运行至无锡东站至苏州北站间下行线K1236+200处HMI屏报6车网压超出规定范围（代码：
		3351）自动跳开6车主断，停于K1236+600处（1‰下坡道），随车机械师检查未发现异常，换
		升3车受电弓运行（原升6车弓），8时13分开车。详情待查。
		2、京沪高铁线11时55分，G7193次(常州北-黄山北，上海动车段CR400BF-5044号，陈孝杰/上海		京沪高铁线	0.496528	车载设备故障	常州北站-无锡东站	区间临停+限速（4km限速80）	5	2	单向
		机务段)运行至常州北站至无锡东站间下行线K1190+000处HMI屏报6车网压超出31KV（代码：
		30B9），6车受电弓自动降弓，停于K1194+562处（0‰坡道），随车机械师检查未发现异常，
		换升3车受电弓运行，12时00分开车；后续首列G101次在降弓地点前后各2km限速80km/h通过
		未发现异常。详情待查。
		3、宁安客专线11时39分，G7134次(安庆-上海虹桥，上海动车段CRH380B-3642，孙景浩/南京东		宁安客专线	0.485417	异物入侵	繁昌西站-弋江站	区间临停+限速（4km限速160）	4	3	单向
		机务段)汇报繁昌西站至弋江站间上行线K102+500处接触网上挂有气球，采用常用制动停于
		K101+011处(2.1‰上坡道）,并确认后续列车可降弓通过，随车机械师检查受电弓无异常，11
		时43分开。上行G7082、D5604次在繁昌西站至弋江站间上行线K104+500至K100+500处限速160
		km/h降弓通过后均汇报未发现气球。12时30分供电部门现场确认未发现气球。详情待查。
